# Supplementary material for: Taxonomic revision of the Malagasy Aphaenogaster swammerdami group (Hymenoptera: Formicidae)
Source: PeerJ. 2021 Mar 2;9:e10900. doi: 10.7717/peerj.10900 (PMC7934650; doi:10.7717/peerj.10900)
Supplement: Supplemental Information 3 [file peerj-09-10900-s003.fasta]

>ASANA163-06|Cephalotes_texanus
ATTTTATATTTTATTTTTGCTATCTGAGCAGGTATAATCGGATCATCTATAAGTATAATTATTCGTTTAGAATTAGGATTTTGTGGATCAATTATTAATAATGATCAAATTTATAATTCTATTGTTACAAGTCATGCTTTTATTATAATTTTTTTTATAGTAATACCATTTATAATTGGAGGATTTGGAAATTTTCTAGTTCCCTTAATACTAGGATCCCCAGATATAGCGTATCCTCGAATAAATAATATAAGATTCTGACTTTTGCCTCCATCAATTTCCTTATTATTATTAAGAAATTTTATTAATAATGGTGTAGGAACAGGATGAACCATCTATCCCCCATTAGCTTCAAATATTTTTCATAGGGGACCATCAGTAGATTTATCTATTTTCTCACTCCATATTGCTGGAATATCATCTATTTTAGGAGCAATCAATTTTATCTCTACAATTATAAACATACACCACAAAAATTCTACCATAGATAAAATTCCCTTACTAGTTTGATCTATCTTAATTACAGCCATTTTATTATTATTATCCTTACCTGTATTAGCAGGAGCAATTACTATACTTTTAACTGATCGAAATCTTAATACCTCTTTTTTTGATCCATCAGGAGGGGGAGANCCTATTTTATATCAACATTTATTTNNNNNNNNNNN
>GBMIN75074-17|Tapinoma_magnum
CTATTATATTTTATTTTTGCTATTTGATCAGGAATAATTGGTTCATCAATAAGAATAATTATTCGTATTGAATTAGGAACATGTGGATCAATAATTAATAATGATCAAATTTATAATTCAATTGTTACAGGGCATGCTTTTATTATAATTTTTTTTATAGTTATGCCTTTTATAATTGGTGGATTTGGAAATTTTTTAGTTCCCTTAATATTAGGGGCTCCTGATATAGCTTATCCTCGAATAAATAATATAAGATTTTGATTATTACCCCCATCAATTTTATTATTAACTATTAGTAATTTTATTAGTTCAGGAGTAGGAACAGGATGAACAGTATATCCCCCCTTAGCATCAAATATTTATCATAATGGCCCATCTGTAGATTTAGCTATTTTTTCTCTTCATATTGCTGGAATATCATCAATTTTAGGAGCAATTAATTTTATTTCTACAATTATTAATATACACCATAAAAATTTTTCTATTGATAAAATTCCATTATTAGTTTGATCAATTTTAATTACTGCAATTTTATTACTTTTATCTCTTCCAGTTTTAGCAGGAGCTATTACTATATTATTAACTGATCGAAATTTAAATACATCTTTTTTTGATCCATCTGGCGGAGGAGATCCAATTTTATATCAGCATTTATNNNNNNNNNNNNN
>JDWAM513-05|Aphaenogaster_gonacantha|CASENT0107561-D02|Antsiranana
ATTTTATATTTNTTATTTGCAATTTGAGCTGGAATAATTGGATCCTCTATAAGTATAATCATTCGTCTAGAGTTAGGTTCATGTGGTTCTTTAATTAATAATGATCAAATTTATAATAGGCTAGTAACTAGCCACGCTTTTATTATAATCTTTTTTATAGTCATGCCTTTCATAATTGGAGGATTTGGAAATTTTTTAGTACCCTTAATATTAGGTTCCCCAGATATAGCATACCCTCGTATAAATAATATAAGATTTTGACTATTACCCCCCTCTCTATCTTTACTAATTTTTAGAAATTTTTTTAACAATGGTGTAGGTACCGGCTGAACTCTCTACCCCCCATTAACCTCAAATATATTTCACTCAGGCCCATCTATTGATATGTCAATTTTTTCTCTTCATCTTGCAGGTATATCTTCAATTTTAGGAGCTATTAATTTTATTTCTACTATTATAAATATACATCATTCAGGTATTACTATAGAAAAAATTCCCTTATTAGTATGATCTATTATAATTACAGCAATTTTACTTTTACTATCCCTTCCAGTTTTAGCAGGGGCTATTACAATATTATTAACCGACCGTAATTTAAATACTACCTTTTTTGACCCTTCTGGGGGAGGAGACCCTATTTTATATCAACATCTANNNNNNNNNNNNNN
>ASAMF391-06|Aphaenogaster_gonacantha|CASENT0107567-D02|Antsiranana
ATTTTATATTTCTTATTTGCAATTTGAGCTGGAATAATTGGATCCTCTATAAGTATAATCATTCGTCTAGAGTTAGGTTCATGTGGTTCTTTAATTAATAATGATCAAATTTATAATAGGCTAGTAACTAGCCACGCTTTTATTATAATCTTTTTTATAGTCATGCCTTTCATAATTGGAGGATTTGGAAATTTTTTAGTACCCTTAATATTAGGTTCCCCAGATATAGCATACCCTCGTATAAATAATATAAGATTTTGACTATTACCCCCCTCTCTATCTTTACTAATTTTTAGAAATTTTTTTAACAATGGTGTAGGTACCGGCTGAACTCTCTACCCCCCATTAACCTCAAATATATTTCACTCAGGCCCATCTATTGATATGTCAATTTTTTCTCTTCATCTTGCAGGTATATCTTCAATTTTAGGAGCTATTAATTTTATTTCTACTATTATAAATATACATCATTCAGGTATTACTATAGAAAAAATTCCCTTATTAGTATGATCTATTATAATTACAGCAATTTTACTTTTACTATCCCTTCCAGTTTTAGCAGGGGCTATTACAATATTATTAACCGACCGTAATTTAAATACTACCTTTTTTGACCCTTCTGGGGGAGGAGACCCTATTTTATATCAACATCTATTTNNNNNNNNNNN
>ASAMF629-06|Aphaenogaster_gonacantha|CASENT0497022-D01|Toamasina
ATTTTATATTTTCTATTTGCAATTTGAGCCGGAATAATTGGCTCCTCTATAAGTATAATTATTCGTNTAGAATTAGGTTCATGTGGGTCTNTAATTAATAATGATCAAATTTATAACAGCCTAGTTACTAGGCATGCTTTTATTATAATCTTTTTTATAGTCATACCTTTCATAATTGGGGGATTTGGGAATTTTTTAGTGCCCTTAATATTAGGGTCTCCNGATATAGCATACCCTCGTATGAATAATATAAGATTTTGATTATTACCCCCCTCTCTATCTTTACTAATTTTTAGAAATTTTTTTAATAATGGAGTAGGTACTGGTTGAACTCTCTACCCTCCATTAACCTCAAATATATTTCACTCAGGCCCATCTATTGATATATCAATTTTTTCTCTTCACCTAGCAGGTATCTCCTCAATCTTAGGGGCTATTAATTTTATTTCAACTATTATAAACATACATCATTCACATATTAGTATAGAAAAAATCCCCTTATTAGTATGGTCCATTATAATTACAGCAATTTTACTTTTACTATCACTTCCAGTTTTAGCAGGTGCAATTACAATGTTATTAACTGACCGTAATCTAAATACTACTTTTTTTGACNNNNNNNNNNNNNNNNNNNNNNNNNNNNNNNNNNNNNNNNNNNNNNNNNNNNN
>ASIMA188-08|Aphaenogaster_gonacantha|CASENT0495516|Toamasina
NNNNNNNNNNNNNNTTTTGCATTTNGGGCAGGAATAATTGGTTCTTCTATAAGAATAATTATTCGCTTAGAATTAGGTTCATGTGGTTCTTTAATTAATAATGACCAAATCTATAATATACTTGTAACTAGCCATGCTTTTATTATAATCTTCTTTATAGTTATGCCTTTTATAATTGGGGGATTTGGGAATTTTTTAGTGCCTTTAATATTAGGATCTCCTGATATAGCCTATCCTCGTATAAATAATATAAGATTTTGACTTCTCCCGCCTTCTCTCTCTTTATTAATCTTTAGAAATTTTTTTAATAATGGAGTAGGTACAGGCTGAACTCTTTACCCTCCCCTAGCCTCAAATGTTTTTCATTCAGGACCTTCTATTGATATATCAATTTTCTCCCTTCACCTTGCCGGAATATCTTCAATTTTAGGGGCTATTAACTTTATTTCAACTATTATAAATATACATCATTCAAATATTTCTATAGAAAAAATYCCATTATTAGYATGATCYATTATAATTACAGCAATTTTATTWTTACTCTCTCTMCCAGTTTTAGCTGGAGCAATTACAATACTATTAACTGACCGTAATTTAAATACTACTTTTTTTGACCCTTCTGGGGGGGGAGACCCTNNNNNNNNNNNNNNNNNNNNNNNNNNNNNNNN
>ASANQ587-09|Aphaenogaster_gonacantha|CASENT0049889-D01|Toamasina
NNNNNNNNNNNNNNNNNNNNNNNNNNNNNNNNNNNNNNNNNNNNNNNNNNNNNNNNNNNNNNNNNNNNNNNNNNNNNNNNNNNNNNNNNNNNNNNNNNNNNNNNNNNNNNNNNNNNNNNNNNNNNNNNNNNNNNNNNNNNNNNNNNNNNNNNNNNNNNNNNNNNNNNNNNNNNNNNNNNNNNNNNNNNNNNNNNNNNNNNNNNNNNNNNNNNNNNNNNNNNNNNNNNNNNNNNNNNTCGTATAAATAATATAAGATTTTGACTTCTCCCGCCTTCTCTCTCTTTATTAATCTTTAGAAATTTTTTTAATAATGGAGTAGGTACAGGCTGAACTCTTTACCCTCCCCTAGCCTCAAATGTTTTTCATTCAGGACCTTCTATTGATATATCAATTTTCTCCCTTCACCTTGCCGGAATATCTTCAATTTTAGGGGCTATTAACTTTATTTCAACTATTATAAATATACATCATTCAAATATTTCTATAGAAAAAATTCCATTATTAGTATGATCTATTATAATTACAGCAATTTTATTATTACTCTCTCTACCAGTTTTAGCTGGAGCAATTACAATACTATTAACTGACCGTAATTTAAATACTACTTTTTTTGACCCTTCTGGGGGGGGAGACCCTATTTTATACCAACATCTATTTNNNNNNNNNNN
>ASAMF229-06|Aphaenogaster_gonacantha|CASENT0049808-D01|Toamasina
ATCTTATATTTTCTATTTGCAATTTGAGCAGGAANGATTGGCTCCTCTATAAGTATAATTATTCGTCTAGAACTAGGTTCATGTGGTTCTTTAATTAATAATGATCAAATTTATAACAGCCTAGTTACTAGGCATGCTTTTATTATAATCTTTTTTATAGTCATACCTTTCATAATTGGGGGCTTTGGAAATTTTTTAGTACCCTTAATATTAGGGTCTCCAGATATAGCATACCCTCGTATAAATAATATAAGATTTTGATTATTACCCCCCTCTCTATCTTTACTAATTTTTAGAAATTTTTTTAATAACGGGGTAGGTACTGGTTGAACTCTCTACCCTCCATTAACCTCAAATATATTTCACTCAGGCCCATCTATTGACATATCAATTTTTTCTCTTCACCTAGCCGGTATCTCCTCAATTTTAGGGGCTATTAATTTTATTTCAACTATTATAAACATACACCATTCAAGTATTAGTATAGAAAAAATCCCCTTATTAGCATGATCCATTATAATTACAGCAATTTTACTTTTACTATCTCTCCCAGTTTTAGCGGGGGCAATTACAATATTATTAACTGATCGAAATCTAAATACTACTTTTTTTGACCCCTCTGGAGGGGGAGANCCTATTTTATATCAACATCTCTTTNNNNNNNNNNN
>ASANQ584-09|Aphaenogaster_gonacantha|CASENT0048677-D01|Toamasina
ATCTTATATTTTCTATTTGCAATTTGAGCAGGAATGATTGGCTCCTCTATAAGTATAATTATTCGTCTAGAATTAGGTTCATGTGGTTCTTTAATTAATAATGATCAAATTTATAACAGCCTAGTTACTAGGCATGCTTTTATTATAATCTTTTTTATAGTCATACCTTTCATAATTGGGGGCTTTGGAAATTTTTTAGTGCCCTTAATATTAGGGTCTCCAGATATAGCATACCCTCGTATAAATAATATAAGATTTTGATTATTACCCCCCTCTCTATCTTTACTAATTTTTAGAAATTTTTTTAATAACGGGGTAGGTACTGGTTGAACTCTCTACCCTCCATTAACCTCAAATATATTTCACTCAGGCCCATCTATTGACATATCAATTTTTTCTCTTCACCTAGCCGGTATCTCCTCAATTTTAGGGGCTATTAATTTTATTTCAACTATTATAAACATACACCATTCAAGTATTAGTATAGAAAAAATCCCCTTATTAGCATGATCCATTATAATTACAGCAATTTTACTTTTACTATCTCTCCCAGTTTTAGCGGGGGCAATTACAATATTATTAACTGATCGAAATCTAAATACTACTTTTTTTGACCCCTCTGGAGGGGGAGATCCTATTTTATATCAACATCTCTTTNNNNNNNNNNN
>ASANQ931-09|Aphaenogaster_gonacantha|CASENT0495536-D01|Toamasina
NNNNNNNNNNNNNNNNNNNNNNNNNNNNNNNNNNNNNNNNNNNNNNNTATAAGAATAATTATTCGTCTAGAATTAGGTTCATGTGGTTCTTTAATTAATAATGATCAAATTTATAACANCCTAGTTACTAGGCATGCTTTTATTATAATCTTTTTTATAGTCATACCTTTCATAATTGGGGGATTTGGAAATTTTTTAGTGCCCTTAATATTAGGGTCTCCAGATATAGCATACCCTCGTATAAATAATATAAGATTTTGATTATCTCCCCCCTCTCTATCTTTACTAATCTTTAGAAATTTTTTTAATAACGGGGTAGGTACNGGCTGAACTCTCTACCCTCCANNAACCTCAAATATATTTCACTCAGGCCCATCTATTGACATATCAATTTTTTCTCTTCACCTAGCCGGGATCTCCTCAATTTTAGGGGCTATTAATTTTATTTCAACTATTATAAACATACACCATTCAAGTATTAGTATAGAAAAAATCCCCTTATTAGCATGATCCATTATAATTACAGCAATTTTACTTTTACTATCTCTCCCAGTTTTAGCGGGGGCAATTACAATATTATTAACTGATCGAAATCTAAATACTACTTTTTTTGACCCCTCTGGAGGGGGAGANNNNNNNNNNNNNNNNNNNNNNNNNNNNNNNNNNNN
>ASANQ718-09|Aphaenogaster_gonacantha|CASENT0107368-D01|Antsiranana
ATTTTATACTTTTTATTTGCAATTTGATCAGGAATAATTGGATCTTCTATAAGAATAATCATTCGTCTAGAATTAGGATCATGTGGTTCTTTAATTAATAATGATCAAATCTATAATACATTAGTAACTAGTCATGCTTTTATTATAATTTTCTTCATAGTTATACCCTTCCTAATTGGAGGATTTGGAAATTTTTTAGTGCCTCTTATACTAGGATCCCCCGATATGGCCTATCCCCGCATAAATAATATAAGATTTTGATTACTCCCCCCATCTCTATCTTTAATAATTTTTAGAAATTTTTTCAATACTAGAGTAGGGGCTGGCTGAACTCTCTATCCCCCACTAACTTCAAATATTTTCCACTCGGGCCCTTCTATAGATATATCAATCTTTTCCCTTCATCTTGCTGGAATATCTTCCATTTTAGGAGCTATTAATTTTATTTCAACAATTATAAATATGCATCATATAAATATTAGTATAGAAAAAATCCCTTTATTAGTATGATCTGTTATAATCACAGCAATTCTATTATTACTATCCCTCCCTGTTCTAGCAGGCGCAATTACAATATTATTAACAGATCGTAATTTAAATACTACCTTTTTTGACCCATCTGGAGGAGGAGATCCTATTTTATATCAACACCTATTTNNNNNNNNNNN
>ASANQ937-09|Aphaenogaster_gonacantha|CASENT0497021-D01|Toamasina
ATTTTATACTTTTTATTTGCAATTTGATCAGGAATAATTGGATCTTCTATAAGAATAATCATTCGTCTAGAATTAGGATCATGTGGTTCTTTAATTAATAATGATCAAATCTATAATACATTAGTAACTAGTCATGCTTTTATTATAATTTTCTTCATAGTTATACCCTTCCTAATTGGAGGATTTGGAAATTTTTTAGTGCCTCTTATACTAGGATCCCCCGATATGGCCTATCCCCGCATAAATAATATAAGATTTTGATTACTCCCCCCATCTCTATCTTTAATAATTTTTAGAAATTTTTTCAATACTAGAGTAGGGGCTGGCTGAACTCTCTATCCCCCACTAACTTCAAATATTTTCCACTCGGGCCCTTCTATAGATATATCAATCTTTTCCCTTCATCTTGCTGGAATATCTTCCATTTTAGGAGCTATTAATTTTATTTCAACAATTATAAATATGCATCATATAAATATTAGTATAGAAAAAATCCCTTTATTAGTATGATCTGTTATAATCACAGCAATTCTATTATTACTATCCCTCCCTGTTCTAGCAGGCGCAATTACAATATTATTAACAGATCGTAATTTAAATACTACCTTTTTTGACCCATCTGGAGGAGGAGATCCTATTTTATATCAACACCTATTTNNNNNNNNNNN
>ASANQ938-09|Aphaenogaster_gonacantha|CASENT0497024-D01|Toamasina
ATTTTATACTTTTTATTTGCAATTTGATCAGGGATAATTGGATCTTCTATAAGAATAATCATTCGTCTAGAATTAGGATCATGTGGTTCTTTAATTAATAATGATCAAATCTATAATACATTAGTAACTAGTCATGCTTTTATTATAATTTTCTTCATAGTTATACCCTTCCTAATTGGAGGATTTGGAAATTTTTTAGTGCCTCTTATACTAGGATCCCCCGATATGGCCTATCCCCGCATAAATAATATAAGATTTTGATTACTCCCCCCATCTCTATCTTTAATAATTTTTAGAAATTTTTTCAATACTAGAGTAGGGGCTGGCTGAACTCTCTATCCCCCACTAACTTCAAATATTTTCCACTCGGGCCCTTCTATAGATATATCAATCTTTTCCCTTCATCTTGCTGGAATATCTTCCATTTTAGGAGCTATTAATTTTATTTCAACAATTATAAATATGCATCATATAAATATTAGTATAGAAAAAATCCCTTTATTAGTATGATCTGTTATAATCACAGCAATTCTATTATTACTATCCCTCCCTGTTCTAGCAGGCGCAATTACAATATTATTAACAGATCGTAATTTAAATACTACCTTTTTTGACCCATCTGGAGGAGGAGATCCTATTTTATATCAACACCTATTTNNNNNNNNNNN
>JDWAM006-04|Aphaenogaster_swammerdami|CASENT0505285|Antsiranana
NNNNNNNNNNNNNNNNNNNNNNNNNGAGCTGGAATAATCGGNNCATCTATAAGAATAATTATTCGATTAGAACTAGGATCATGTGGATCTTTAATTAATAATGATCAAATTTATAATGCATTAGTAACTAGTCATGCTTTTGTTATAATCTTTTTTATAGTTATACCATTCATAATTGGAGGATTTGGAAATTTTTTAGTTCCTCTAATATTAGGAACTCCAGATATAGCCTATCCTCGTATAAATAATATAAGATTTTGATTACTACCGCCATCTCTTTCTTTATTAATCTTTAGAAATTTTATTAGTAATGGTATTGGAACAGGCTGAACAATTTATCCCCCCTTAGCCTCAAATATTTTTCATTCTGGGCCCTCTGTAGATCTATCAATTTTCTCACTTCATATTGCAGGAATATCTTCAATTTTAGGAGCAATTAATTTTATTTCTACAATTATAAATATACACCATAAAAATATTAGTATAGAAAAAATTCCCCTATTAGTTTGATCTATTATAATTACAGCTATTTTATTACTATTATCTTTGCCAGTTTTAGCAGGGGCAATTACTATACTTCTTACTGATCGTAATTTAAATACTACTTTTTTTGATCCATCTGGAGGTGGGGACCCAATTTTATATCAACACTTATTTTGATTTTTTGG
>JDWAM008-04|Aphaenogaster_swammerdami|CASENT0505287|Toliara
NNNNNNNNNNNNNNNNNNNNNNNNNNNNNNNNNNNNNNNNNNNNNNNNNNNNNAATAATTATTCGATTAGAACTAGGATCATGTGGATCTTTAATTAATAATGATCAAATTTATAATGCATTAGTAACTAGTCATGCTTTTGTTATAATCTTTTTTATAGTTATACCATTCATAATTGGAGGATTTGGAAATTTTTTAGTTCCTCTAATATTAGGAACTCCAGATATAGCCTATCCTCGTATAAATAATATAAGATTTTGATTACTACCGCCATCTCTTTCTTTATTAATCTTTAGAAATTTTATTAGCGATGGTGTTGGAACAGGTTGAACAATCTACCCCCCCTTAGCCTCAAATATTTTTCATTCNGGCCCCTCTGTAGATCTATCAATTTTCTCACTTCATATTGCAGGAATATCTTCNATTTTAGGAGCCATTAATTTTATTTCTCCAATTATAAATATACACCATAAAAATATTAGTATAGAAAAAATTCCCCTATTAGTTTGATCTATTATAATTCCAGCTATTTTATTACTATTATCTTTACCAGTTTTAGCCGGGGCAATTACTATACTTCTTACTGATCGTAATTTAAANNNNNNNNNNNNNNNNNNNNNNNNNNNNNNNNNNNNNNNNNNNNNNNNNNNNNNNNNNNNNNNNNNNNN
>JDWAM010-04|Aphaenogaster_swammerdami|CASENT0505289|Mahajanga
NNNNNNNNNNNNNNNNNNNNNNNNNNNNNNNNNNNNNNNNNNNNNNNNNNNNNNNNNNNNNNNNNNNNNNNNNNNNNNNNNNNNNNNNNNNTTATTAATAATAATCAAATTTATAATGCATTAGTAACTAGTCATGCTTTTGTTATAATTTTTTTTATAGTTATGCCATTCATAATTGGGGGATTTGGAAATTTTTTAGTTCCTTTAATATTAGGAACTCCAGATATAGCCTATCCTCGTATAAATAATATAAGATTTTGATTACTACCGCCATCTCTTTCTTTATTAATCTTTAGAAATTTTATTAATGATGGTGTTGGAACAGGTTGAACAATCTATCCACCCTTAGCCTCAAATATTTTTCATTCTGGCCCCTCTGTAGATCTATCATTTTTCTCACTTCATATTGCAGGAATATCTTCAATTTTAGGAGCAATTAATTTTATTTCTACAATTATAAATATACACCATAAAAATATTAGTATAGAAAAAATTCCCCTATTAGTTTGATCTATTATAATTACAGCTATTTTATTACTATTATCTTTACCAGTTTTAGCAGGGGCAATTACTATACTTCTTACTGATCGTAATCTAAATACTACTTTTTTTNNNNNNNNNNNNNNNNNNNNNNNNNNNNNNNNNNNNNNNNNNNNNNNNNNNNNNNN
>JDWAM012-04|Aphaenogaster_swammerdami|CASENT0505291|Toliara
NNNNNNNNTTTTCTATTTGCAATCTGAGCTGGAATAATCGGATCATCTATAAGAATAATTATTCGATTAGAACTAGGATCATGTGGATCCTTAATTAATAATGATCAAATTTATAATGCATTAGTAACTAGTCATGCTTTTGTTATAATCTTTTTTATAGTTATGCCATTCATAATTGGAGGATTTGGAAATTTTTTAGTTCCTCTAATATTAGGAACTCCAGATATAGCCTATCCTCGTATAAATAATATAAGATTTTGATTACTACCACCATCTCTTTCTTTATTAATCTTTAGAAATTTTATTAGCAATGGTGTTGGAACAGGTTGAACAATCTACCCCCCCTTAGCCTCAAATATTTTTCATTCTGGACCCTCTGTAGATCTATCAATTTTCTCACTTCATATTGCAGGAATATCTTCAATTTTAGGAGCAATTAATTTTATTTCTACAATTATAAATATACACCATAAAAATATTAGTATAGAAAAAATCCCCCTATTAGTTTGATCTATTATAATTACAGCTATTTTATTACTATTATCTTTACCAGTTTTAGCTGGGGCAATTACTATACTTCTTACTGATCGTAATTTAAATACTACTTTTTTTGATCCATCTGGAGGTGGAGATCCAATTTTATATCAACACTTATTTNNNNNNNNNNN
>JDWAM484-05|Aphaenogaster_swammerdami|CASENT0107510-D01|Mahajanga
ATTTTATATTTTCTATTTGCAATCTGAGCTGGAATAATCGGATCATCTATAAGAATAATTATTCGATTAGAACTAGGATCATGTGGATCTTTAATTAATAATGATCAAATTTATAATGCATTAGTAACTAGTCATGCTTTTGTTATAATCTTTTTTATAGTTATACCATTCATAATTGGAGGATTTGGAAATTTTTTAGTTCCTCTAATATTAGGAACTCCAGATATAGCCTATCCTCGTATAAATAATATAAGATTTTGATTACTACCGCCATCTCTTTCTTTATTAATCTTTAGAAATTTTATTAGTAATGGTATTGGAACAGGCTGAACAATTTATCCCCCCTTAGCCTCAAATATTTTTCATTCTGGCCCCTCTGTAGATCTATCAATTTTCTCACTTCATATTGCAGGGATATCTTCAATTTTAGGGGCAATTAATTTTATTTCTACAATTATAAATATACACCATAAAAATATTAGTATAGAAAAAATTCCCCTATTAGTTTGATCTATTATAATTACAGCTATTTTATTACTATTATCTTTACCAGTTTTAGCAGGGGCAATTACTATACTTCTTACTGATCGTAATTTAAATACTACTTTTTTTGATCCATCTGGAGGTGGAGACCCAATTTTATATCAACACTTANNNNNNNNNNNNNN
>JDWAM485-05|Aphaenogaster_swammerdami|CASENT0107511-D01|Mahajanga
NNNNNNNNNNNNNNNNNNNNNNNNNNNNNNNNNNNNNNNNNNNNNNNNNNNNNNNNNNNNNNNNNNNNNNNNNNNNNNNNNNNNNNNNNNNNNNNNNNNNNNNNNNNNNNNNNNNNNNNNNNNNNNNNNNNNNNNNNNNNNNNNNNNNNNNNNNNNNNNNNNNNNNNNNNNNNNNNNNNNNNNNNNNNNNNNNNNNNNNNNNNNNNNNNNNNNNNNNNNNNNNNNNNNNNNNNNNNNNNNNNNNNNNNNNNNAGATTTTGATTACTACCGCCATCTCTTTCTTTATTAATCTTTAGAAATTTTATTAGTAATGGTATTGGAACAGGCTGAACAATTTATCCCCCCTTAGCCTCAAATATTTTTCATTCTGGCCCCTCTGTAGATCTATCAATTTTCTCACTTCATATTGCAGGGATATCTTCAATTTTAGGGGCAATTAATTTTATTTCTACAATTATAAATATACACCATAAAAATATTAGTATAGAAAAAATTCCCCTATTAGTTTGATCTATTATAATTACAGCTATTTTATTACTATTATCTTTACCAGTTTTAGCAGGGGCAATTACTATACTTCTTACTGATCGTAATTTAAATACTACTTTTTTTGATCCATCTGGAGGTGGAGACCCAATTTTATATCAACACTTANNNNNNNNNNNNNN
>JDWAM486-05|Aphaenogaster_swammerdami|CASENT0107512-D01|Mahajanga
ATTTTATATTTTCTATTTGCAATCTGAGCTGGAATAATCGGATCATCTATAAGAATAATTATTCGATTAGAACTAGGATCATGTGGATCTTTAATTAATAATGATCAAATTTATAATGCATTAGTAACTAGTCATGCTTTTGTTATAATCTTTTTTATAGTTATACCATTCATAATTGGAGGATTTGGAAATTTTTTAGTTCCTCTAATATTAGGAACTCCAGATATAGCCTATCCTCGTATAAATAATATAAGATTTTGATTACTACCGCCATCTCTTTCTTTATTAATCTTTAGAAATTTTATTAGTAATGGTATTGGAACAGGCTGAACAATTTATCCCCCCTTAGCCTCAAATATTTTTCATTCTGGCCCCTCTGTAGATCTATCAATTTTCTCACTTCATATTGCAGGGATATCTTCAATTTTAGGGGCAATTAATTTTATTTCTACAATTATAAATATACACCATAAAAATATTAGTATAGAAAAAATTCCCCTATTAGTTTGATCTATTATAATTACAGCTATTTTATTACTATTATCTTTACCAGTTTTAGCAGGGGCAATTACTATACTTCTTACTGATCGTAATTTAAATACTACTTTTTTTGATCCATCTGGAGGTGGAGACCCAATTTTATATCAACACTTANNNNNNNNNNNNNN
>JDWAM488-05|Aphaenogaster_swammerdami|CASENT0107514-D01|Mahajanga
ATTTTATATTTTCTATTTGCAATCTGAGCTGGAATAATCGGATCATCTATAAGAATAATTATTCGATTAGAACTAGGATCATGTGGATCTTTAATTAATAATGATCAAATTTATAATGCATTAGTAACTAGTCATGCTTTTGTTATAATCTTTTTTATAGTTATACCATTCATAATTGGAGGATTTGGAAATTTTTTAGTTCCTCTAATATTAGGAACTCCAGATATAGCCTATCCTCGTATAAATAATATAAGATTTTGATTACTACCGCCATCTCTTTCTTTATTAATCTTTAGAAATTTTATTAGTAATGGTATTGGAACAGGCTGAACAATTTATCCCCCCTTAGCCTCAAATATTTTTCATTCTGGCCCCTCTGTAGATCTATCAATTTTCTCACTTCATATTGCAGGGATATCTTCAATTTTAGGGGCAATTAATTTTATTTCTACAATTATAAATATACACCATAAAAATATTAGTATAGAAAAAATTCCCCTATTAGTTTGATCTATTATAATTACAGCTATTTTATTACTATTATCTTTACCAGTTTTAGCAGGGGCAATTACTATACTTCTTACTGATCGTAATTTAAATACTACTTTTTTTGATCCATCTGGAGGTGGAGACCCAATTTTATATCAACACTTANNNNNNNNNNNNNN
>JDWAM508-05|Aphaenogaster_swammerdami|CASENT0107556-D01|Antsiranana
ATTTTATATTTTCTATTTGCAATCTGAGCTGGAATAATCGGATCATCTATAAGAATAATTATTCGATTAGAACTAGGATCATGTGGATCTTTAATTAATAATGATCAAATTTATAATGCATTAGTAACTAGTCATGCTTTTGTTATAATCTTTTTTATAGTTATACCATTCATAATTGGAGGATTTGGAAATTTTTTAGTTCCTCTAATATTAGGAACTCCAGATATAGCCTATCCTCGTATAAATAATATAAGATTTTGATTACTACCGCCATCTCTTTCTTTATTAATCTTTAGAAATTTTATTAGTAATGGTATTGGAACAGGCTGAACAATTTATCCCCCCTTAGCCTCAAATATTTTTCATTCTGGGCCCTCTGTAGATCTATCAATTTTCTCACTTCATATTGCAGGAATATCTTCAATTTTAGGAGCAATTAATTTTATTTCTACAATTATAAATATACACCATAAAAATATTAGTATAGAAAAAATTCCCCTATTAGTTTGATCTATTATAATTACAGCTATTTTATTACTATTATCTTTGCCAGTTTTAGCAGGGGCAATTACTATACTTCTTACTGATCGTAATTTAAATACTACTTTTTTTGATCCATCTGGAGGTGGGGACCCAATTTTATATCAACACTTANNNNNNNNNNNNNN
>JDWAM510-05|Aphaenogaster_swammerdami|CASENT0107558-D01|Antsiranana
NNNNNNNNNNNNNNNNNNNNNNNNNNNNNNNNNNNNNNNNNNNNNNNNATAAGAATAATTATTCGATTAGAACTAGGANCATGTGGATCTTTAATTAATAATGATCAAATTTATAATGCATTAGTAACTAGTCATGCTTTTGTTATAATCTTTTTTATAGTTATACCATTCATAATTGGAGGATTTGGAAATTTTTTAGTTCCTCTAATATTAGGAACTCCAGATATAGCCTATCCTCGTATAAATAATATAAGATTTTGATTACTACCGCCATCTCTTTCTTTATTAATCTTTAGAAATTTTATTAGTAATGGTATTGGAACAGGCTGAACAATTTATCCCCCCTTAGCCTCAAATATTTTTCATTCTGGGCCCTCTGTAGATCTATCAATTTTCTCACTTCATATTGCAGGAATATCTTCAATTTTAGGAGCAATTAATTTTATTTCTACAATTATAAATATACACCATAAAAATATTAGTATAGAAAAAATTCCCCTATTAGTTTGATCTATTATAATTACAGCTATTTTATTACTATTATCTTTGCCAGTTTTAGCAGGGGCAATTACTATACTTCTTACTGATCGTAATTTAAATACTACTTTTTTTGATCCATCTGGAGGTGGGGACCCAATTTTATATCAACACTTANNNNNNNNNNNNNN
>JDWAM511-05|Aphaenogaster_swammerdami|CASENT0107560-D01|Antsiranana
NNNNNNNNNNNNNNNNNNNNNNNNNNNNNNNNNNNNNNNNNNNNNNNNNNNNNNNNNNNNNNNNNNNNNNNNNNNNNNNNNNNNNNNNNNNNNNNNNNNNNNNNNNNNNNNNNNNNNNNNNNNNNNNNNNNNNNNNNNNNNNNNNNNNNNNNNNNNNNNNNNNNNNNNNNNNNNNNNNNNNNNNNNNNNNNNNNNNNNNNNNNNNNNNNNNNNNNNNNNNNNNNNNNNNNNNNNNNNNNNNNNNNNAATATAAGATTTTGATTACTACCGCCATCTCTTTCTTTATTAATCTTTAGAAATTTTATTAGTAATGGTATTGGAACAGGCTGAACAATTTATCCCCCCTTAGCCTCAAATATTTTTCATTCTGGGCCCTCTGTAGATCTATCAATTTTCTCACTTCATATTGCAGGAATATCTTCAATTTTAGGAGCAATTAATTTTATTTCTACAATTATAAATATACACCATAAAAATATTAGTATAGAAAAAATTCCCCTATTAGTTTGATCTATTATAATTACAGCTATTTTATTACTATTATCTTTGCCAGTTTTAGCAGGGGCAATTACTATACTTCTTACTGATCGTAATTTAAATACTACTTTTTTTGATCCATCTGGAGGTGGGGACCCAATTTTATATCAACACTTANNNNNNNNNNNNNN
>JDWAM530-05|Aphaenogaster_swammerdami|CASENT0107580-D01|Toamasina
ATTTTATATTTTCTATTTGCAATCTGAGCTGGAATAATCGGATCATCTATAAGAATAATTATTCGATTAGAACTAGGATCATGTGGATCTTTAATTAATAATGATCAAATTTATAATGCATTAGTAACTAGTCATGCTTTTGTCATAATCTTTTTTATAGTTATACCATTCATAATTGGAGGATTTGGAAATTTTTTAGTTCCTCTAATATTAGGAACTCCAGATATAGCCTATCCTCGTATAAATAATATAAGATTTTGATTACTACCACCATCTCTTTCTTTATTAATCTTTAGAAATTTTATTAATGATGGTGTTGGAACAGGTTGAACAATTTATCCCCCCTTAGCCTCAAATATTTTTCATTCTGGCCCCTCTGTAGATCTATCAATTTTCTCACTTCATATTGCAGGAATATCTTCAATTTTAGGGGCAATTAATTTTATTTCTACAATTATAAATATACACCATAAAAATATTAGTATAGAAAAAATTCCTCTATTAGTTTGATCTATTATAATTACAGCTATTTTATTACTATTATCTTTACCAGTTTTAGCAGGAGCAATTACTATACTTCTTACTGATCGTAATTTAAATACTACTTTTTTTGATCCATCTGGAGGTGGAGACCCAATTCTATATCAACACTTANNNNNNNNNNNNNN
>JDWAM630-05|Aphaenogaster_swammerdami|CASENT0107658-D01|Antsiranana
NNNNNNNNNNNNNNNNNNNNNNNNNNNNNNNNNNNNATCGGATCATCTATAAGAATAATTATTCGATNAGAACTAGGATCATGTGGATCTTTAATTAATAATGATCAAATTTATAATGCATTAGTAACTAGTCATGCTTTTGTTATAATCTTTTTTATAGTTATACCATTCATAATTGGAGGATTTGGAAATTTTTTAGTTCCTCTAATATTAGGAACTCCAGATATAGCCTATCCTCGTATAAATAATATAAGATTTTGATTACTACCGCCATCTCTTTCTTTATTAATCTTTAGAAATTTTATTAGTAATGGTATTGGAANNNNNNNNNCAATTTATCCCCCCTTAGCCTCAAATATTTTTCATTCTGGGCCCTCTGTAGATCTATCAATTTTCTCACTTCATATTGCAGGAATATCTTCAATTTTAGGAGCAATTAATTTTATTTCTACAATTATAAATATACACCATAAAAATATTAGTATAGAAAAAATTCCCCTATTAGTTTGATCTATTATAATTACAGCTATTTTATTACTATTATCTTTGCCAGTTTTAGCAGGGGCAATTACTATACTTCTTACTGATCGTAATTTAAATACTACTTTTTTTGATCCATCTGGAGGTGGGGACCCAATTTTATATCAACACTTATTTNNNNNNNNNNN
>ASAM810-05|Aphaenogaster_swammerdami|CASENT0057196-D01|Toliara
ATTTTATATTTTCTATTTGCAATCTGAGCTGGAATAATCGGATCATCTATAAGAATAATTATTCGATTAGAACTAGGATCATGTGGATCTTTAATTAATAATGATCAAATTTATAATGCATTAGTAACTAGTCATGCTTTTGTTATAATCTTTTTTATAGTTATACCATTCATAATTGGAGGGTTTGGAAATTTTTTAGTTCCTCTAATATTAGGAACTCCAGATATAGCCTATCCTCGTATAAATAATATAAGATTTTGATTACTACCGCCATCTCTTTCTCTATTAATCTTTAGAAATTTTATTAGCAATGGTGTTGGAACAGGTTGAACAATCTACCCCCCCTTAGCCTCAAATATTTTTCATTCTGGCCCCTCTGTAGATCTATCAATTTTCTCACTTCATATTGCAGGAATATCTTCAATTTTAGGGGCAATTAATTTTATTTCTACAATTATAAATATACACCATAAAAATATTAGTATAGAAAAAATTCCCCTATTAGTTTGATCTATTATAATTACAGCTATTTTATTACTATTATCTTTACCAGTTTTAGCCGGGGCAATTACTATACTTCTTACTGATCGTAATTTAAATACTACTTTTTTTGATCCATCTGGAGGTGGAGATCCAATTTTATATCAACACTTATTTNNNNNNNNNNN
>ASAMF240-06|Aphaenogaster_swammerdami|CASENT0051514-D01|Toliara
ATTNNNTATTTTCTATTTGCAATCTGAGCTGGAATAATCGGATCATCTATAAGAATAATTATTCGATTAGAACTAGGATCATGTGGATCTTTAATTAATAATGATCAAATTTATAATGCATTAGTAACTAGTCATGCTTTTGTTATAATCTTTTTNTNNGTTATACCATTCATAANTGGAGGATTTGGAAATTTTTTAGTTCCTCTAATATTAGGAACTCCAGATATAGCCTATCCTCGTATAAATAATATAAGATTTTGATTACTACCGCCATCTCTTTCTTTATTAATCTTTAGAAATTTTATTAGCGATGGTGTTGGAACAGGTTGAACAATCTACCCCCCCTTAGCCTCAAATATTTTTCATTCTGGCCCCTCTGTAGATCTATCAATTTTCTCACTTCATATTGCAGGAATATCTTCAATTTTAGGAGCAATTAATTTTATTTCTACAATTATAAATATACATCATAAAAATATTAGTATAGAAAAAATTCCCCTATTAGTTTGATCTATTATAATTACAGCTATTTTATTACTATTATCTTTACCAGTTTTAGCCGGGGCAATTACTATACTTCTTACTGATCGTAATTTAAATACTACTTTTTTTGATCCATCTGGAGGTGGAGATCCAATTTTATATCAACACTTATTNNNNNNNNNNNN
>ASAMF267-06|Aphaenogaster_swammerdami|CASENT0057187-D02|Toliara
ATTTTATATTTTCTATTTGCAATCTGAGCTGGAATAATCGGATCATCTATAAGAATAATTATTCGATTAGAACTAGGATCATGTGGATCCTTAATTAATAATGATCAAATTTATAATGCATTAGTAACTAGTCATGCTTTTGTTATAATCTTTTTTATAGTTATACCATTCATAATTGGAGGATTTGGAAATTTTTTAGTTCCTCTAATATTAGGAACTCCAGATATAGCCTATCCTCGTATAAATAATATAAGATTTTGATTACTACCGCCATCTCTTTCTTTATTAATCTTTAGAAATTTTATTAGCGATGGTGTTGGAACAGGTTGAACAATCTACCCCCCCTTAGCCTCAAATATTTTTCATTCTGGCCCCTCTGTAGATCTATCAATTTTCTCACTTCATATTGCAGGAATATCTTCAATTTTAGGAGCAATTAATTTTATTTCTACAATTATAAATATACACCATAAAAATATTAGCATAGAAAAAATTCCCCTATTAGTTTGATCTATTATAATTACAGCTATTTTATTACTATTATCTTTACCAGTTTTAGCCGGGGCAATTACTATACTTCTTACTGATCGTAATTTAAATACTACTTTTTTTGATCCATCTGGAGGTGGAGATCCAATTTTATATCAACACTTATTTNNNNNNNNNNN
>ASAMF268-06|Aphaenogaster_swammerdami|CASENT0057188-D02|Toliara
ATTTTATATTTTCTATTTGCAATCTGAGCTGGAATAATCGGATCATCTATAAGAATAATTATTCGATTAGAACTAGGATCATGTGGATCTTTAATTAATAATGATCAAATTTATAATGCATTAGTAACTAGTCATGCTTTTGTTATAATCTTTTTTATAGTTATACCATTCATAATTGGAGGGTTTGGAAATTTTTTAGTTCCTCTAATATTAGGAACTCCAGATATAGCCTATCCTCGTATAAATAATATAAGATTTTGATTACTACCGCCATCTCTTTCTCTATTAATCTTTAGAAATTTTATTAGCAATGGTGTTGGAACAGGTTGAACAATCTACCCTCCCTTAGCCTCAAATATTTTTCATTCTGGCCCCTCTGTAGATCTATCAATTTTCTCACTTCATATTGCAGGAATATCTTCAATTTTAGGGGCAATTAATTTTATTTCTACAATTATAAATATACACCATAAAAATATTAGTATAGAAAAAATTCCCCTATTAGTTTGATCTATTATAATTACAGCTATTTTATTACTATTATCTTTACCAGTTTTAGCCGGGGCAATTACTATACTTCTTACTGATCGTAATTTAAATACTACTTTTTTTGATCCATCTGGAGGTGGAGATCCAATTTTATATCAACACTTATTTNNNNNNNNNNN
>ASAMF269-06|Aphaenogaster_swammerdami|CASENT0057189-D02|Toliara
ATTTTATATTTTCTATTTGCAATCTGAGCTGGAATAATCGGATCATCTATAAGAATAATTATTCGATTAGAACTAGGATCATGTGGATCTTTAATTAATAATGATCAAATTTATAATGCATTAGTAACTAGTCATGCTTTTGTTATAATCTTTTTTATAGTTATACCATTCATAATTGGAGGATTTGGAAATTTTTTAGTTCCTCTAATATTAGGAACTCCAGATATAGCCTATCCTCGTATAAATAATATAAGATTTTGATTACTACCACCATCTCTTTCTTTATTAATCTTTAGAAATTTTATTAGCGATGGTGTTGGAACAGGTTGAACAATCTACCCCCCCTTAGCCTCAAATATTTTTCATTCTGGCCCCTCTGTAGATCTATCAATTTTCTCACTTCATATTGCAGGAATATCTTCAATTTTAGGGGCAATTAATTTTATTTCTACAATTATAAATATACACCATAAAAATATTAGTATAGAAAAAATTCCCCTATTAGTTTGATCTATTATAATTACAGCTATTTTATTACTATTATCTTTACCAGTTTTAGCCGGGGCAATTACTATACTTCTTACTGATCGTAATTTAAATACTACTTTTTTTGATCCATCTGGAGGCGGAGATCCAATTTTATATCAACACTTATTTNNNNNNNNNNN
>ASAMF270-06|Aphaenogaster_swammerdami|CASENT0057190-D02|Toliara
ATTTTATATTTTCTATTTGCAATCTGAGCTGGAATAATCGGATCATCTATAAGAATAATTATTCGATTAGAACTAGGATCATGTGGATCCTTAATTAATAATGATCAAATTTATAATGCATTAGTAACTAGTCATGCTTTTGTTATAATCTTTTTTATAGTTATACCATTCATAATTGGAGGATTTGGAAATTTTTTAGTTCCTCTAATATTAGGAACTCCAGATATAGCCTATCCTCGTATAAATAATATAAGATTTTGATTACTACCGCCATCTCTTTCTTTATTAATCTTTAGAAATTTTATTAGCGATGGTGTTGGAACAGGTTGAACAATCTACCCCCCCTTAGCCTCAAATATTTTTCATTCTGGCCCCTCTGTAGATCTATCAATTTTCTCACTTCATATTGCAGGAATATCTTCAATTTTAGGAGCAATTAATTTTATTTCTACAATTATAAATATACACCATAAAAATATTAGCATAGAAAAAATTCCCCTATTAGTTTGATCTATTATAATTACAGCTATTTTATTACTATTATCTTTACCAGTTTTAGCCGGGGCAATTACTATACTTCTTACTGATCGTAATTTAAATACTACTTTTTTTGATCCATCTGGAGGTGGAGATCCAATTTTATATCAACACTTATTTNNNNNNNNNNN
>ASAMF271-06|Aphaenogaster_swammerdami|CASENT0057191-D02|Toliara
ATTTTATATTTTCTATTTGCAATCTGAGCTGGAATAATCGGATCATCTATAAGAATAATTATTCGATTAGAACTAGGATCATGTGGATCTTTAATTAATAATGATCAAATTTATAATGCATTAGTAACTAGTCATGCTTTTGTTATAATCTTTTTTATAGTTATACCATTCATAATTGGAGGGTTTGGAAATTTTTTAGTTCCTCTAATATTAGGAACTCCAGATATAGCCTATCCTCGTATAAATAATATAAGATTTTGATTACTACCGCCATCTCTTTCTCTATTAATCTTTAGAAATTTTATTAGCAATGGTGTTGGAACAGGTTGAACAATCTACCCCCCCTTAGCCTCAAATATTTTTCATTCTGGCCCCTCTGTAGATCTATCAATTTTCTCACTTCATATTGCAGGAATATCTTCAATTTTAGGGGCAATTAATTTTATTTCTACAATTATAAATATACACCATAAAAATATTAGTATAGAAAAAATTCCCCTATTAGTTTGATCTATTATAATTACAGCTATTTTATTACTATTATCTTTACCAGTTTTAGCCGGGGCAATTACTATACTTCTTACTGATCGTAATTTAAATACTACTTTTTTTGATCCATCTGGAGGTGGAGATCCAATTTTATATCAACACTTATTTNNNNNNNNNNN
>ASAMF273-06|Aphaenogaster_swammerdami|CASENT0057193-D02|Toliara
ATTTTATATTTTCTATTTGCAATCTGAGCTGGAATAATCGGATCATCTATAAGAATAATTATTCGATTAGAACTAGGATCATGTGGATCTTTAATTAATAATGATCAAATTTATAATGCATTAGTAACTAGTCATGCTTTTGTTATAATCTTTTTTATAGTTATACCATTCATAATTGGAGGGTTTGGAAATTTTTTAGTTCCTCTAATATTAGGAACTCCAGATATAGCCTATCCTCGTATAAATAATATAAGATTTTGATTACTACCGCCATCTCTTTCTCTATTAATCTTTAGAAATTTTATTAGCAATGGTGTTGGAACAGGTTGAACAATCTACCCCCCCTTAGCCTCAAATATTTTTCATTCTGGCCCCTCTGTAGATCTATCAATTTTCTCACTTCATATTGCAGGAATATCTTCAATTTTAGGGGCAATTAATTTTATTTCTACAATTATAAATATACACCATAAAAATATTAGTATAGAAAAAATTCCCCTATTAGTTTGATCTATTATAATTACAGCTATTTTATTACTATTATCTTTACCAGTTTTAGCCGGGGCAATTACTATACTTCTTACTGATCGTAATTTAAATACTACTTTTTTTGATCCATCTGGAGGTGGAGATCCAATTTTATATCAACACTTATTTNNNNNNNNNNN
>ASAMF274-06|Aphaenogaster_swammerdami|CASENT0057194-D02|Toliara
ATTTTATATTTTCTATTTGCAATCTGAGCTGGAATAATCGGATCATCTATAAGAATAATTATTCGATTAGAACTAGGATCATGTGGATCTTTAATTAATAATGATCAAATTTATAATGCATTAGTAACTAGTCATGCTTTTGTTATAATCTTTTTTATAGTTATACCATTCATAATTGGAGGATTTGGAAATTTTTTAGTTCCTCTAATATTAGGAACTCCAGATATAGCCTATCCTCGTATAAATAATATAAGATTTTGATTACTACCACCATCTCTTTCTTTATTAATCTTTAGAAATTTTATTAGCGATGGTGTTGGAACAGGTTGAACAATCTACCCCCCCTTAGCCTCAAATATTTTTCATTCTGGCCCCTCTGTAGATCTATCAATTTTCTCACTTCATATTGCAGGAATATCTTCAATTTTAGGGGCAATTAATTTTATTTCTACAATTATAAATATACACCATAAAAATATTAGTATAGAAAAAATTCCCCTATTAGTTTGATCTATTATAATTACAGCTATTTTATTACTATTATCTTTACCAGTTTTAGCCGGGGCAATTACTATACTTCTTACTGATCGTAATTTAAATACTACTTTTTTTGATCCATCTGGAGGCGGANATCCAATTTTATATCAACACTTATTTNNNNNNNNNNN
>ASAMF276-06|Aphaenogaster_swammerdami|CASENT0057197-D02|Toliara
ATTTTATATTTTCTATTTGCAATCTGAGCTGGAATAATCGGATCATCTATAAGAATAATTATTCGATTAGAACTAGGATCATGTGGATCTTTAATTAATAATGATCAAATTTATAATGCATTAGTAACTAGTCATGCTTTTGTTATAATCTTTTTTATAGTTATACCATTCATAATTGGAGGGTTTGGAAATTTTTTAGTTCCTCTAATATTAGGAACTCCAGATATAGCCTATCCTCGTATAAATAATATAAGATTTTGATTACTACCGCCATCTCTTTCTCTATTAATCTTTAGAAATTTTATTAGCAATGGTGTTGGAACAGGTTGAACAATCTACCCCCCCTTAGCCTCAAATATTTTTCATTCTGGCCCCTCTGTAGATCTATCAATTTTCTCACTTCATATTGCAGGAATATCTTCAATTTTAGGGGCAATTAATTTTATTTCTACAATTATAAATATACACCATAAAAATATTAGTATAGAAAAAATTCCCCTATTAGTTTGATCTATTATAATTACAGCTATTTTATTACTATTATCTTTACCAGTTTTAGCCGGGGCAATTACTATACTTCTTACTGATCGTAATTTAAATACTACTTTTTTTGATCCATCTGGAGGTGGAGATCCAATTTTATATCAACACTTATTTNNNNNNNNNNN
>ASAMF288-06|Aphaenogaster_swammerdami|CASENT0073401-D01|Mahajanga
ATTTTATATTTTCTATTTGCAATCTGAGCNGGAATAATCGGATCATCTATAAGAATAATTATTCGATTAGAACTAGGATCATGTGGATCTTTAATTAATAATGATCAAATTTATAATACATTAGTAACTAGTCATGCTTTTGTTATAATCTTTTTTATAGTTATACCATTCATAATTGGAGGATTTGGAAATTTTTTAGTTCCTCTAATATTAGGAACTCCAGATATAGCCTATCCTCGTATAAATAATATAAGATTTTGATTACTACCTCCATCTCTTTCTTTATTAATCTTTAGAAATTTTATTAGTAATGGTGTTGGAACAGGCTGAACAATTTATCCCCCCTTAGCCTCAAATATTTTTCATTCTGGCCCCTCTGTAGATCTATCAATTTTCTCACTTCATATTGCAGGGATATCTTCAATTTTAGGAGCAATTAATTTTATTTCTACAATTATAAATATACACCATAAAAATATTAGTATAGAAAAAATTCCCCTATTAGTTTGATCTATTATAATTACAGCTATTTTATTACTATTATCTTTACCAGTTTTAGCAGGGGCAATTACTATACTTCTTACTGATCGTAATTTAAATACTACTTTTTTTGACCCATCTGGAGNTNNNNACNCANTTTTATATCAACACTTATTTNNNNNNNNNNN
>ASAMF377-06|Aphaenogaster_swammerdami|CASENT0107509-D02|Mahajanga
ATTTTATATTTTCTATTTGCAATCTGAGCTGGAATAATTGGATCATCTATAAGAATAATTATTCGATTAGAACTAGGATCATGTGGATCCTTAATTAATAATGATCAAATTTATAATGCATTAGTAACTAGTCATGCTTTTGTTATAATCTTTTTTATAGTTATACCATTCATAATTGGAGGATTTGGAAATTTTTTAGTTCCTCTAATATTAGGAACTCCAGATATAGCCTATCCTCGTATAAATAATATAAGATTTTGATTACTACCGCCATCTCTTTCTTTATTAATCTTTAGAAATTTTATTAGAAATGGTGTTGGAACAGGTTGAACAATCTACCCCCCCTTAGCCTCAAATATTTTTCATTCTGGCCCCTCTATAGATCTATCAATTTTCTCACTTCATATTGCAGGAATATCTTCAATTTTAGGAGCAATTAATTTTATTTCTACAATTATAAATATACACCATAAAAATATTAGTATAGAAAAAATTCCCCTATTAGTTTGATCTATTATAATTACAGCTATTTTATTACTATTATCTTTACCAGTTTTAGCCGGGGCAATTACTATACTTCTTACTGATCGTAATTTAAATACTACTTTTTTTGATCCATCTGGAGGTGGAGATCCAATTTTATATCAACACTTATTTNNNNNNNNNNN
>ASAMF381-06|Aphaenogaster_swammerdami|CASENT0107513-D02|Mahajanga
ATTTTATNTTTTCTATTTGCAATCTGAGCTGGAATAATCGGATCATCTATAAGAATAATTATTCGATTAGAACTAGGATCATGTGGATCTTTAATTAATAATGATCAAATTTATAATGCATTAGTAACTAGTCATGCTTTTGTTATAATCTTTTTTATAGTTATACCATTCATAATTGGAGGATTTGGAAATTTTTTAGTTCCTCTAATATTAGGAACTCCAGATATAGCCTATCCTCGTATAAATAATATAAGATTTTGATTACTACCGCCATCTCTTTCTTTATTAATCTTTAGAAATTTTATTAGTAATGGTATTGGAACAGGCTGAACAATTTATCCCCCCTTAGCCTCAAATATTTTTCATTCTGGCCCCTCTGTAGATCTATCAATTTTCTCACTTCATATTGCAGGGATATCTTCAATTTTAGGGGCAATTAATTTTATTTCTACAATTATAAATATACACCATAAAAATATTAGTATAGAAAAAATTCCCCTATTAGTTTGATCTATTATAATTACAGCTATTTTATTACTATTATCTTTACCAGTTTTAGCAGGGGCAATTACTATACTTCTTACTGATCGTAATTTAAATACTACTTTTTTTGATCCATCTGGAGGTGGAGACCCAATTTTATATCAACACTTATTTNNNNNNNNNNN
>ASAMF392-06|Aphaenogaster_swammerdami|CASENT0107578-D02|Toamasina
ATTTTATATTTTCTATTTGCAATCTGAGCTGGAATAATCGGATCATCTATAAGAATAATTATTCGATTAGAACTAGGATCATGTGGATCTTTAATTAATAATGATCAAATTTATAATGCATTAGTAACTAGTCATGCTTTTGTCATAATCTTTTTTATAGTTATACCATTCATAATTGGAGGATTTGGAAATTTTTTAGTTCCTCTAATATTAGGAACTCCAGATATAGCCTATCCTCGTATAAATAATATAAGATTTTGATTACTACCACCATCTCTTTCTTTATTAATCTTTAGAAATTTTATTAATGATGGTGTTGGAACAGGTTGAACAATTTATCCCCCCTTAGCCTCAAATATTTTTCATTCTGGCCCCTCTGTAGATCTATCAATTTTCTCACTTCATATTGCAGGAATATCTTCAATTTTAGGGGCAATTAATTTTATTTCTACAATTATAAATATACACCATAAAAATATTAGTATAGAAAAAATTCCTCTATTAGTTTGATCTATTATAATTACAGCTATTTTATTACTATTATCTTTACCAGTTTTAGCAGGAGCAATTACTATACTTCTTACTGATCGTAATTTAAATACTACTTTTTTTGATCCATCTGGAGGTGGAGACCCAATTCTATATCAACACTTATTTNNNNNNNNNNN
>ASAMF600-06|Aphaenogaster_swammerdami|CASENT0491154-D01|Fianarantsoa
ATTTTATATTTTCTATTTGCAATCTGAGCTGGAATAATCGGATCATCTATAAGAATAATTATTCGATTAGAACTAGGATCATGTGGATCTTTAATTAATAATGATCAAATTTATAATGCATTAGTAACTAGTCATGCTTTTGTTATAATCTTTTTTATAGTTATACCATTCATAATTGGAGGATTTGGAAATTTTTTAGTTCCTCTGATATTAGGAACTCCAGATATAGCCTATCCTCGTATAAATAATATAAGATTTTGATTACTACCGCCATCTCTTTCTTTATTAATCTTTAGAAATTTTATTAGCGATGGTGTAGGAACAGGTTGAACAATCTACCCCCCCTTAGCCTCAAATATTTTTCATTCTGGCCCCTCTGTAGATCTATCAATTTTCTCACTTCATATTGCAGGAATATCTTCAATTTTAGGAGCAATTAATTTTATTTCTACAATTATAAATATACACCATAAAAATATTAGTATAGAAAAAATTCCCCTATTAGTTTGATCTATTATAATTACAGCTATTTTATTACTATTATCTTTACCAGTTTTAGCCGGGGCAATTACTATACTTCTTACTGATCGTAATTTAAATACTACTTTTTTTGATCCATCTGGAGGTGGAGATCCAATTTTATATCAACACTTATTTNNNNNNNNNNN
>ASAMZ050-07|Aphaenogaster_swammerdami|CASENT0120412-D01|Fianarantsoa
ATTTTATATTTTCTATTTGCAATCTGAGCTGGAATAATCGGATCATCTATAAGAATAATTATTCGATTAGAACTAGGATCATGTGGATCCTTAATTAATAATGATCAAATTTATAATGCTTTAGTAACTAGTCATGCCTTTGTTATAATCTTTTTTATAGTTATACCATTCATAATTGGAGGATTTGGAAATTTTTTAGTTCCTCTAATATTAGGAACTCCAGATATAGCCTATCCTCGTATAAATAATATAAGATTTTGATTACTACCGCCATCTCTTTCTTTATTAATCTTTAGAAATTTTATTAGCGATGGTGTTGGAACAGGTTGAACAATCTACCCTCCCTTAGCCTCAAATATTTTTCACTCTGGCCCCTCTGTAGATCTATCAATTTTCTCACTTCATATTGCAGGAATATCTTCAATTTTAGGAGCAATTAATTTTATTTCTACAATTATAAATATACACCATAAAAATATTAGCATAGAAAAAATTCCCCTATTAGTTTGATCTATTATAATTACAGCTATTTTATTACTATTATCTTTACCAGTTTTAGCCGGGGCAATTACTATACTTCTTACTGATCGTAATTTAAATACTACTTTTTTTGATCCATCTGGAGGTGGAGATCCAATTTTATATCAACACTTANNNNNNNNNNNNNN
>ASAMZ087-07|Aphaenogaster_swammerdami|CASENT0120649-D01|Toliara
ATTTTATATTTTCTATTTGCAATCTGAGCTGGAATAATCGGATCATCTATAAGAATAATCATTCGATTAGAACTAGGATCATGTGGATCTTTAATTAATAATGATCAAATTTATAATGCATTAGTAACTAGTCATGCTTTTGTTATAATCTTTTTTATAGTTATACCATTCATAATTGGAGGATTTGGAAATTTTTTAGTTCCTCTAATATTAGGAACTCCAGATATAGCCTATCCTCGTATAAATAATATAAGATTTTGATTACTACCGCCATCTCTTTCTTTATTAATCTTTAGAAATTTTATTAGTGATGGTGTTGGAACAGGTTGAACAATCTACCCCCCCTTAGCCTCAAATATTTTTCATTCTGGCCCCTCTGTAGATCTATCAATTTTCTCACTTCATATTGCAGGAATATCTTCAATTTTAGGAGCAATTAATTTTATTTCTACAATTATAAATATACACCATAAAAATATTAGTATAGAAAAAATTCCCCTATTAGTTTGATCTATTATAATTACAGCTATTTTATTACTATTATCTTTACCAGTTTTAGCCGGGGCAATTACTATACTTCTTACTGATCGTAATTTAAATACTACTTTTTTTGATCCATCTGGAGGTGGGGATCCAATTTTATATCAACACTTANNNNNNNNNNNNNN
>ASAMZ234-07|Aphaenogaster_swammerdami|CASENT0123046-D01|Antananarivo
NNNNNNTATTTTCTATTTGCAATCTGAGCTGGAATAATCGGATCATCTATAAGAATAATTATTCGATTAGAACTAGGATCATGTGGATCTTTAATTAATAATGATCAAATTTATAATGCATTAGTAACTAGTCATGCTTTTGTCATAATCTTTTTTATAGTTATACCATTCATAATTGGAGGATTTGGAAATTTTTTAGTTCCTCTAATATTAGGAACTCCAGATATAGCCTATCCTCGTATAAATAATATAAGATTTTGATTACTACCACCATCTCTTTCTTTATTAATCTTTAGAAATTTTATTAATGATGGTGTTGGAACAGGTTGAACAATTTATCCCCCCTTAGCCTCAAATATTTTTCATTCTGGCCCCTCTGTAGATCTATCAATTTTCTCACTTCATATTGCAGGAATATCTTCAATTTTAGGGGCAATTAATTTTATTTCTACAATTATAAATATACACCATAAAAATATTAGTATAGAAAAAATTCCTCTATTAGTTTGATCTATTATAATTACAGCTATTTTATTACTATTATCTTTACCAGTTTTAGCAGGAGCAATTACTATACTTCTTACTGATCGTAATTTAAATACTACTTTTTTTGATCCATCTGGAGGTGGAGACCCAATTCTATATNNNNNNNNNNNNNNNNNNNNNNN
>ASAMZ283-07|Aphaenogaster_swammerdami|CASENT0124851-D01|Mahajanga
ATTTTATATTTTCTATTTGCAATCTGAGCTGGAATAATCGGATCATCTATAAGAATAATTATTCGATTAGAACTAGGATCATGTGGATCCTTAATTAATAATGATCAAATTTATAATGCATTAGTAACTAGTCATGCTTTTGTTATAATCTTTTTTATAGTTATACCATTCATAATTGGAGGATTTGGAAATTTTTTAGTTCCTCTAATATTAGGAACTCCAGATATAGCCTATCCTCGTATAAATAATATAAGATTTTGATTACTACCTCCATCTCTTTCTTTATTAATCTTTAGAAATTTTATTAGAAATGGTGTTGGAACAGGTTGAACAATCTACCCCCCCTTAGCCTCAAATATTTTTCATTCTGGCCCCTCTGTAGATCTATCAATTTTCTCACTTCATATTGCAGGAATATCTTCAATTTTAGGAGCAATTAATTTTATTTCTACAATTATAAATATACACCATAAAAATATTAGTATAGAAAAAATTCCTCTATTAGTTTGATCTATTATAATTACAGCTATTTTATTACTATTATCTTTACCAGTTTTAGCCGGGGCAATTACTATACTTCTTACTGATCGTAATTTAAATACTACTTTTTTTGATCCATCTGGAGGTGGAGATCCAATTTTATATCAACACTTANNNNNNNNNNNNNN
>ASIMA002-08|Aphaenogaster_swammerdami|CASENT0000520|Toliara
ATTTTATATTTTCTATTTGCAATCTGAGCTGGAATAATCGGATCATCTATAAGAATAATTATTCGATTAGAACTAGGATCATGTGGATCTTTAATTAATAATGATCAAATTTATAATGCATTAGTAACTAGTCATGCTTTTGTTATAATCTTTTTTATAGTTATACCATTCATAATTGGAGGGTTTGGAAATTTTTTAGTTCCTCTAATATTAGGAACTCCAGATATAGCCTATCCTCGTATAAATAATATAAGATTTTGATTACTACCGCCATCTCTTTCTCTATTAATCTTTAGAAATTTTATTAGCAATGGTGTTGGAACAGGTTGAACAATCTACCCCCCCTTAGCCTCAAATATTTTTCATTCTGGCCCCTCTGTAGATCTATCAATTTTCTCACTTCATATTGCAGGAATATCTTCAATTTTAGGGGCAATTAATTTTATTTCTACAATTATAAATATACACCATAAAAATATTAGTATAGAAAAAATTCCCCTATTAGTTTGATCTATTATAATTACAGCTATTTTATTACTATTATCTTTACCAGTTTTAGCCGGGGCAATTACTATACTTCTTACTGATCGTAATTTAAATACTACTTTTTTTGATCCATCTGGAGGTGGAGATCCAATTTTATATCAACACTTANNNNNNNNNNNNNN
>ASIMA009-08|Aphaenogaster_swammerdami|CASENT0012693|Antananarivo
NNNNNNNNNNNNNNNNNNNNNNNNNNNNNNNNNNNNNNNNNNNNNNNNATAAGAATAATTATTCGATTAGAACTAGGATCATGTGGATCCTTAATTAATAATGATCAAATTTATAATGCATTAGTAACTAGTCATGCTTTTGTTATAATCTTTTTTATAGTTATGCCATTCATAATTGGAGGATTTGGAAATTTTTTAGTTCCTCTAATATTAGGAACTCCAGATATAGCCTATCCTCGTATAAATAATATAAGATTTTGATTACTACCACCATCTCTTTCTTTATTAATCTTTAGAAATTTTATTAATGATGGTGTTGGAACAGGTTGAACAATTTATCCCCCCTTAGCCTCAAATATTTTTCATTCTGGCCCCTCTGTAGATCTATCAATTTTCTCACTTCATATCGCAGGAATATCTTCAATTTTAGGAGCAATTAATTTTATTTCTACAATTATAAATATACACCATAAAAATATTAGTATAGAAAAAATTCCTCTATTAGTTTGATCTATTATAATTACAGCTATTTTATTACTATTATCTTTACCAGTTTTAGCAGGAGCAATTACTATACTTCTTACTGATCGTAATTTAAATACTACTTTTTTTNNNNNNNNNNNNNNNNNNNNNNNNNNNNNNNNNNNNNNNNNNNNNNNNNNNNNNNN
>ASIMA083-08|Aphaenogaster_swammerdami|CASENT0121703|Antananarivo
NNNNNNNNNNNNNNNNNNNNNNNNNNNNNNNNNNNNNNNNNNNNNNNNNNNNNNNNNNNNNNNNNNNNNNNNNNNNNNNNNNNNNNNNNNNNNNNNNNNNNNNNNNNNNNNNNNNNNNNNNNNNNNNNNNNNNNNNNNNNNNNNNNNNNNNNNNNNNNNNNNNNNNNNNNNNNNNNNNNNNNNNNNNNNNNNNNNNNNNNNNNNNNNNNNNNNNNNNNNNNNNNNNNNNNNNNNNNNNNNNNNAATAATATAAGATTTTGATTACTACCACCATCTCTTTCTTTATTAATCTTTAGAAATTTTATTAATGATGGTGTTGGAACAGGTTGAACAATTTATCCCCCCTTAGCCTCAAATATTTTTCATTCTGGCCCCTCTGTAGATCTATCAATTTTCTCACTTCATATCGCAGGAATATCTTCAATTTTAGGAGCAATTAATTTTATTTCTACAATTATAAATATACACCATAAAAATATTAGTATAGAAAAAATTCCTCTATTAGTTTGATCTATTATAATTACAGCTATTTTATTACTATTATCTTTACCAGTTTTAGCAGGAGCAATTACTATACTTCTTACTGATCGTAATTTAAATACTACTTTTTTTGATCCATCTGGAGGTGGAGACCCAATCNNNNNNNNNNNNNNNNNNNNNNNNNNNNN
>ASIMA089-08|Aphaenogaster_swammerdami|CASENT0122373|Antananarivo
NNNNNNNNNNNNNNNNNNNNNNNNNNNNNNNNNNNNNNNNNNNNNNNNNNNNNNNNNNNNNNNNNNNNNNNNNNNNNNNNNNNNNNNNNNNNNNNNNNNNNNNNNNNNNNNNNNNNNNNNNNNNNNNNNNNNNNNNNNNNNNNNNNNNNNNNNNNNNNNNNNNNNNNNNNNNNNNNNNNNNNNNNNNNNNNNNNNNNNNNNNNNNNNNNNNNNNNNNNNNNNNNNNNNNNNNNNNNNNNNNNNAATAATATAAGATTTTGATTACTACCACCATCTCTTTCTTTATTAATCTTTAGAAATTTTATTAATGATGGTGTTGGAACAGGTTGAACAATTTATCCCCCCTTAGCCTCAAATATTTTTCATTCTGGCCCCTCTGTAGATCTATCAATTTTCTCACTTCATATTGCAGGAATATCTTCAATTTTAGGAGCAATTAATTTTATTTCTACAATTATAAATATACACCATAAAAATATTAGTATAGAAAAAATTCCTCTATTAGTTTGATCTATTATAATTACAGCTATTTTATTACTATTATCTTTACCAGTTTTAGCAGGAGCAATTACTATACTTCTTACTGATCGTAATTTAAATACTACTTTTTTTGATCCATCTGGAGGTGGAGACNNNNNNNNNNNNNNNNNNNNNNNNNNNNNNNNNNN
>ASIMA110-08|Aphaenogaster_swammerdami|CASENT0128325|Antananarivo
NNNNNNNNNNNNNNNTTTGCAATCTGAGCTGGAATAATCGGATCATCTATAAGAATAATTATTCGATTAGAACTAGGATCATGTGGATCTTTAATTAATAATGATCAAATTTATAATGCATTAGTAACTAGTCATGCTTTTGTCATAATCTTTTTTATAGTTATACCATTCATAATTGGAGGATTTGGAAATTTTTTAGTTCCTCTAATATTAGGAACTCCAGATATAGCCTATCCTCGTATAAATAATATAAGATTTTGATTACTACCACCATCTCTTTCTTTATTAATCTTTAGAAATTTTATTAATGATGGTGTTGGAACAGGTTGAACAATTTATCCCCCCTTAGCCTCAAATATTTTTCATTCTGGCCCCTCTGNAGATCTATCAATTTTCTCACTTCATATTGCAGGAATATCTTCAATTTTAGGGGCNATTANNTTTATTTCTACAATTATAAATATACACCATAAAAATATTAGTATAGAAAAAATTCCTCTATTAGTTTGATCTATTATAATTACAGCTATTTTATTANTATTATCTTTACCAGTTTTAGCAGGAGCAATTACTATACTTCTTACTGATCGTAATTTAAATACTNNNNNNNNNNNNNNNNNNNNNNNNNNNNNNNNNNNNNNNNNNNNNNNNNNNNNNNNNNNNNNNNN
>ASIMA148-08|Aphaenogaster_swammerdami|CASENT0424263|Toliara
ATTTTATATTTTCTATTTGCAATCTGAGCTGGAATAATCGGATCATCTATAAGAATAATTATTCGATTAGAACTAGGATCATGTGGATCCTTAATTAATAATGATCAAATTTATAATGCATTAGTAACTAGTCATGCTTTTGTTATAATCTTTTTTATAGTTATGCCATTCATAATTGGAGGATTTGGAAATTTTTTAGTTCCTCTAATATTAGGAACTCCAGATATAGCCTATCCTCGTATAAATAATATAAGATTTTGATTACTACCACCATCTCTTTCTTTATTAATCTTTAGAAATTTTATTAGCAATGGTGTTGGAACAGGTTGAACAATCTACCCCCCCTTAGCCTCAAATATTTTTCATTCTGGACCCTCTGTAGATCTATCAATTTTCTCACTTCATATTGCAGGAATATCTTCAATTTTAGGAGCAATTAATTTTATTTCTACAATTATAAATATACACCATAAAAATATTAGTATAGAAAAAATCCCCCTATTAGTTTGATCTATTATAATTACAGCTATTTTATTACTATTATCTTTACCAGTTTTAGCTGGGGCAATTACTATACTTCTTACTGATCGTAATTTAAATACTACTTTTTTTGATCCATCTGGAGGTGGAGATCCAATTTTATATNNNNNNNNNNNNNNNNNNNNNNN
>ASIMA172-08|Aphaenogaster_swammerdami|CASENT0475493|Toliara
NNNNNNNNNNNNNNNNNNGCAATCTGAGCTGGAATAATCGGATCATCTATAAGAATAATTATTCGATTAGAACTAGGATCATGTGGATCCTTAATTAATAATGATCAAATTTATAATGCTTTAGTAACTAGTCATGCCTTTGTTATAATCTTTTTTATAGTTATACCATTCATAATTGGAGGATTTGGAAATTTTTTAGTTCCTCTAATATTAGGAACTCCAGATATAGCCTATCCTCGTATAAATAATATAAGATTTTGATTACTACCGCCATCTCTTTCTTTATTAATCTTTAGAAATTTTATTAGCAATGGTGTTGGAACAGGTTGAACAATCTACCCTCCCTTAGCCTCAAATATTTTTCATTCTGGCCCCTCTGTAGATCTATCAATTTTCTCACTTCATATTGCAGGAATATCTTCAATTTTAGGAGCAATTAATTTTATTTCTACAATTATAAATATACACCATAAAAATATTAGCATAGAAAAAATTCCCCTATTAGTTTGATCTATTATAATTACAGCTATTTTATTACTATTATCTTTACCAGTTTTAGCTGGGGCAATTACTATACTTCTTACTGATCGTAATTTAAATACTACTTTTTTTGATCCATCTGGAGGTGGANNNNNNNNNNNNNNNNNNNNNNNNNNNNNNNNNNNNNN
>ASIMA179-08|Aphaenogaster_swammerdami|CASENT0487645|Antsiranana
NNNNNNNNNNNNNNNNNNNNNNNNNNNNNNNNNNNNNNNNNNNNNNNNNNNNNNNNNNNNNNNNNNNNNNNNNNNNNNNNNNNNNNNNNNNNNNNNNNNNNNNNNNNNNNNNNNNNNNNNNNNNNNNNNNNNNNNNNNNNNNNNNNNNNNNNNNNNNNNNNNNNNNNNNNNNNNNNNNNNNNNNNNNNNNNNNNNNNNNNNNNNNNNNNNNNNNNNNNNNNNNNNNNNNNNNNNNNNNNNNNNAATAATATAAGATTTTGATTACTACCGCCATCTCTTTCTTTATTAATCTTTAGAAATTTTATTAGTAATGGTATTGGAACAGGCTGAACAATTTATCCCCCCTTAGCCTCAAATATTTTTCATTCTGGGCCCTCTGTAGATCTATCAATTTTCTCACTTCATATTGCAGGAATATCTTCAATTTTAGGAGCAANTAATTTTATTTCTACAATTATAAATATACACCATAAAAATATTAGTATAGAAAAAATTCCCCTATTAGTTTGATCTATTATAATTACAGCTATTTTATTACTATTNTCTTTGCCAGTTTTAGCAGGGGCAATTACTATACTTCTTACTGATCGTAATTTAAATACTACTTTTTTTGATCCATCTGGANNNNNNNNNNNNNNNNNNNNNNNNNNNNNNNNNNNNNNNNNNNN
>ASIMA180-08|Aphaenogaster_swammerdami|CASENT0489264|Mahajanga
NNNNNNNNNNNNNNNNNNNNNNNNNNNNNNNNNNNNNNNNNNNNNNNNNNNNNNNNNNNNNNNNNNNNNNNNNNNNNNNNNNNNNNNNNNNNNNNNNNNNNNNNNNNNNNNNNNNNNNNNNNNNNNNNNNNNNNNNNNNNNNNNNNNNNNNNNNNNNNNNNNNNNNNNNNNNNNNNNNNNNNNNNNNNNNNNNNNNNNNNNNNNNNNNNNNNNNNNNNNNNNNNNNNNNNNNNNNNNNNNNNNAATAATATAAGATTTTGATTACTGCCACCATCTCTTTCTTTATTAATCTTTAGAAATTTTATTAGTAATGGTGTTGGAACAGGCTGAACAATTTATCCCCCCTTAGCCTCAAATATTTTTCATTCTGGCCCCTCTGTAGATCTATCAATTTTCTCACTTCATATTGCAGGAATATCTTCAATTTTAGGGGCAATTAATTTTATTTCTACAATTATAAATATGCATCATAAAAATATTAGTATAGAAAAAATTCCCCTATTAGTTTGATCTATTATAATTACAGCTATTTTATTACTATTATCTTTACCAGTTTTANCNGGAGCAATTACTATACTTCTTACTGATCGTAATTTAAATACTACTTTTTTTGATCCANNNNNNNNNNNNNNNNNNNNNNNNNNNNNNNNNNNNNNNNNNNNNNNNNN
>ASANG869-10|Aphaenogaster_swammerdami|CASENT0156492-D01|Mahajanga
ATTTTATATTTTCTATTTGCAATCTGAGCTGGAATAATCGGATCATCTATAAGAATAATTATTCGATTAGAACTAGGATCATGTGGATCTTTAATTAATAATGATCAAATTTATAATGCATTAGTAACTAGTCATGCTTTTGTTATAATCTTTTTTATAGTTATACCATTCATAATTGGAGGATTTGGAAATTTTTTAGTTCCTCTAATATTAGGAACTCCAGATATAGCCTATCCTCGTATAAATAATATAAGATTTTGATTACTACCGCCATCTCTTTCTTTATTAATCTTTAGAAATTTTATTAGTAATGGTACTGGAACAGGCTGAACAATTTATCCCCCCTTAGCCTCAAATATTTTTCATTCTGGCCCCTCTGTAGATCTATCAATTTTCTCACTTCATATTGCAGGAATATCTTCAATTTTAGGAGCAATTAATTTTATTTCTACAATTATAAATATACATCATAAAAATATTAGTATAGAAAAAATTCCCCTATTAGTTTGATCTATTATAATTACAGCTATTTTATTACTATTATCTTTACCAGTTTTAGCAGGAGCAATTACTATACTTCTTACTGATCGTAATTTAAATACTACTTTTTTTGATCCATCTGGAGGTGGAGACCCAATTTTATATCAACACTTATTTNNNNNNNNNNN
>ASANG982-10|Aphaenogaster_swammerdami|CASENT0156734-D01|Mahajanga
ATTTTATATTTTCTATTTGCAATCTGAGCTGGAATAATCGGATCATCTATAAGAATAATTATTCGATTAGAACTAGGATCATGTGGATCTTTAATTAATAATGATCAAATTTATAATGCATTAGTAACTAGTCATGCTTTTGTTATAATCTTTTTTATAGTTATACCATTCATAATTGGAGGATTTGGAAATTTTTTAGTTCCTCTAATATTAGGAACTCCAGATATAGCCTATCCTCGTATAAATAATATAAGATTTTGATTACTACCGCCATCTCTTTCTTTATTAATCTTTAGAAATTTTATTAGTAATGGTACTGGAACAGGCTGAACAATTTATCCCCCCTTAGCCTCAAATATTTTTCATTCTGGCCCCTCTGTAGATCTATCAATTTTCTCACTTCATATTGCAGGAATATCTTCAATTTTAGGAGCAATTAATTTTATTTCTACAATTATAAATATACATCATAAAAATATTAGTATAGAAAAAATTCCCCTATTAGTTTGATCTATTATAATTACAGCTATTTTATTACTATTATCTTTACCAGTTTTAGCAGGAGCAATTACTATACTTCTTACTGATCGTAATTTAAATACTACTTTTTTTGATCCATCTGGAGGTGGAGACCCAATTTTATATCAACACTTATTTNNNNNNNNNNN
>ASANJ227-11|Aphaenogaster_swammerdami|CASENT0204505-D01|Toliara
NNNNNNNNNNNNNNNNNNNNNNNNTGAGCTGGAATAATTGGATCATCTATAAGAATAATTATTCGATTAGAACTAGGATCATGTGGATCTTTAATTAATAATGATCAAATTTATAATGCNTTAGTAACTAGTCATGCTTTTGTTATAATTTTTTTTATAGTTATACCATTCATAATTGGAGGATTTGGAAATTTTTTAGTTCCTTTAATATTAGGAACTCCAGATATAGCCTATCCTCGTATAAATAATATAAGATTTTGATTACTACCACCATCTCTTTCTTTATTAATCTTTAGAAATTTTATTAGTGATGGTGTTGGAACNGGTTGAACAATTTACTCCCCCTTAGCCTCAAATATTTTTCATTCTGGCCCCTCTGTAGATCTATCAATTTTCTCACTTCATATTGCAGGAATATCTTCAATTTTAGGAGCAATTAATTTTATTTCTACAATTATAAATATACACCATAAAAATATTAGTATAGAAAAAATTCCCCTATTAGTTTGATCTATTATAATTACAGCTATTTTATTACTATTATCTTTACCAGTTTTAGCAGGGGCAATTACTATACTTCTTACTGATCGTAATTTAAATACTACTTTTTTTGATCCATCTGGAGGCGGGGATCCNATTCTATATCAACATTTATTTNNNNNNNNNNN
>ASANI098-11|Aphaenogaster_swammerdami|CASENT0152832-D01|Mahajanga
ATTTTATATTTTCTATTTGCAATCTGAGCTGGAATAATCGGATCATCTATAAGAATAATTATTCGATTAGAACTAGGATCATGTGGATCTTTAATTAATAATGATCAAATTTATAATGCATTAGTAACTAGTCATGCTTTTGTTATAATCTTTTTTATAGTTATACCATTCATAATTGGAGGATTTGGAAATTTTTTAGTTCCTCTAATATTAGGAACTCCAGATATAGCCTATCCTCGTATAAATAATATAAGATTTTGATTACTACCGCCATCTCTTTCTTTATTAATCTTTAGAAATTTTATTAGTAATGGTACTGGAACAGGCTGAACAATTTATCCCCCCTTAGCCTCAAATATTTTTCATTCTGGCCCCTCTGTAGATCTATCAATTTTCTCACTTCATATTGCAGGAATATCTTCAATTTTAGGAGCAATTAATTTTATTTCTACAATTATAAATATACATCATAAAAATATTAGTATAGAAAAAATTCCCCTATTAGTTTGATCTATTATAATTACAGCTATTTTATTACTATTATCTTTACCAGTTTTAGCAGGAGCAATTACTATACTTCTTACTGATCGTAATTTAAATACTACTTTTTTTGATCCATCTGGAGGTGGAGACCCAATTTTATATCAACACTTATTTNNNNNNNNNNN
>ASANJ873-11|Aphaenogaster_swammerdami|CASENT0210947-D01|Toliara
ATTCTATATTTTTTATTTGCAATTTGAGCAGGAATAATCGGATCATCTATAAGTATAATTATCCGATTAGAATTAGGTTCATGTGGATCGTTAATTAATAATGATCAAATTTATAATACACTAGTAACTAGCCATGCTTTTGTTATAATTTTCTTTATAGTTATGCCATTTATAATTGGAGGATTTGGAAATTTTTTAGTCCCATTAATATTAGGATCTCCTGATATAGCTTATCCCCGTATAAATAATATAAGATTTTGACTATTACCACCATCTCTTTCTTTATTAATTTTTAGAAATTTTATTAATGATGGTGTAGGAACAGGTTGAACTATCTACCCTCCCCTAGCTTCAAATATTTTTCACTCTGGAGCCTCTGTAGACCTATCTATTTTTTCACTTCATATTGCTGGCATATCTTCAATTCTAGGAGCAATTAATTTTATTTCTACAATTTTAAATATACATCATATAAATATTAGTATAGAAAAAATTCCTTTATTAGTCTGATCTATTATAATTACAGCTATCTTATTATTACTTTCACTTCCAGTATTAGCTGGAGCAATTACTATACTTCTAACTGATCGAAACTTAAATACTACATTTTTTGACCCCTCTGGAGGAGGTGACCCAATCTTATACCAACACTTATTTNNNNNNNNNNN
>ASANJ310-11|Aphaenogaster_swammerdami|CASENT0205704-D01|Toliara
ATTCTATATTTTTTATTTGCAATTTGAGCAGGAATAATCGGATCATCTATAAGTATAATTATCCGATTAGAATTAGGTTCATGTGGATCGCTAATTAATAATGATCAAATTTATAATACTCTAGTAACTAGCCATGCTTTTGTTATAATTTTCTTTATAGTTATGCCATTTATAATTGGAGGATTTGGAAATTTTTTAGTCCCATTAATATTAGGATCTCCTGATATAGCTTATCCCCGTATAAATAATATAAGATTTTGACTATTACCACCATCTCTTTCTTTATTAATTTTTAGAAATTTTATTAATGACGGTGTAGGAACAGGTTGAACTATCTACCCTCCCCTAGCTTCAAATATTTTTCACTCTGGAGCCTCTGTAGACCTATCTATTTTTTCACTTCATATTGCTGGCATATCTTCAATTCTAGGAGCAATTAATTTTATTTCTACAATTTTAAATATACATCATATAAATATTAATATAGAAAAAATTCCTTTATTAGTCTGATCTATTATAATTACAGCCATCTTATTATTACTTTCACTTCCAGTATTAGCTGGAGCAATTACTATACTTCTAACTGATCGAAACTTAAATACTACATTTTTTGACCCCTCTGGAGGAGGTGACCCAATCTTATACCAACACTTATTTNNNNNNNNNNN
>JDWAM013-04|Aphaenogaster_gonacantha|CASENT0505292|Toamasina
NNNNNNNNNNNNNNNNNNNNNNNNNNATCTGGAATAATTGGATCATCTATAAGAATAATTATTCGTCTTGAACTTGGTTCTTGTAATTCTTTAATTAACAATGATCAAATTTATAACACTTTAGTAACAAGTCATGCTTTTATTATAATTTTTTTTATAGTTATACCATTTATAATTGGAGGATTTGGAAACTTTTTAATTCCATTAATATTAGGATCTCCCGATATAGCCTATCCTCGTATAAATAATATAAGATTTTGATTACTTCCTCCTTCTTTAATATTATTAATTTTTAGAAATTTTTTTAATAATGGTGTTGGAACTGGTTGAACTCTTTATCCACCATTAGCCTCTAATATTTCCCATTCAGGTCCTTCTATTGATATATCAATCTTTTCCCTACATCTTGCTGGAATATCCTCAATTTTAGGAGCTATTAATTTTATTTCTACTATTTTAAATATACATCATATAAATATTAGTATAGAAAAAATTCCTTTATTAGTATGATCTATTATAATTACTGCTATCCTTCTTTTACTCTCCCTTCCAGTATTAGCTGGCGCAATTACAATACTTTTAACAGATCGTAATCTTAATACTACCTTTTTTGATCCTTCAGGAGGAGGAGATCCAATCCTATATCAACATCTTTTTNNNNNNNNNNN
>JDWAM014-04|Aphaenogaster_acuta|CASENT0505293|Toamasina
NNNNNNNNNNNNNNNNNNNNNNNNNNNNNNNGGATAATTGNATCATCTATAAGAATAATTATTCGTCTTGAACTTGGTTCTTGTAATTCTTTAATTAACAATGATCAAATTTATAACACTTTAGTAACAAGTCATGCTTTTATTATAATTTTTTTTATAGTTATACCATTTATAATTGGAGGATTTGGAAACTTTTTAATTCCATTAATATTAGGATCTCCCGATATAGCCTATCCTCGTATAAATAATATAAGATTTTGATTACTTCCTCCTTCTTTAATATTATTAATTTTTAGAAATTTTTTTAATAATGGNGTTGGAACTGGTTGAACTCTTTATCCACCATTAGCCTCTAATATTTCCCATTCAGGTCCTTCTATTGATATATCAATCTTTTCCCTACATCTTGCTGGAATATCCTCAATTTTAGGAGCTATTAATTTTATTTCTACTATTTTAAATATACATCATATAAATATTAGTATAGAAAAAATTCCTTTATTAGTATGATCTATTATAATTACNGCTATCCTTCTTTTACTCTCCCTTCCAGTATTAGCTGGCGCAATTACAATACTTTTAACAGATCGTAATCTTANTACTACCTTTTTTGATCCTTCAGGAGGAGGAGATCCAATCCTATATCAACATCTTTTTTGATTTTTTGN
>ASAMF219-06|Aphaenogaster_acuta|CASENT0048942-D01|Toamasina
ATTTTATATTTTTTATTTGCAATTTGATCTGGAATAATTGGATCATCTATAAGAATAATTATCCGTCTTGAACTTGGTTCTTGTAATTCTTTAATTAATAATGATCAGATTTATAATACTTTAGTAACAAGTCATGCTTTTATTATAATTTTTTTTATAGTTATACCTTTTATAATTGGGGGATTTGGAAACTTTTTAATTCCATTAATATTAGGATCTCCTGATATAGCCTACCCCCGTATAAACAATATAAGATTTTGATTACTTCCTCCTTCTTTAATATTATTAATTTTTAGAAATTTTTTTAATAATGGTGTTGGTACTGGCTGAACTCTTTATCCACCATTAGCCTCTAATATGTCCCATTCAGGTCCTTCTATTGATATATCAATCTTTTCCCTACATCTTGCTGGAATATCCTCAATTTTAGGAGCTATTAATTTCATTTCTACTATTTTAAATATACATCATATAAATATTAGAATAGAAAAAATTCCTTTATTAGTATGATCTATTATAATTACTGCCATCCTTCTTTTACTCTCTCTTCCAGTATTAGCTGGAGCAATTACTATACTTTTAACAGATCGAAATCTAAATACTACCTTTTTTGATCCTTCAGGAGGAGGAGACCCAATTTTATATCAACATCTTTTTNNNNNNNNNNN
>ASAMF770-06|Aphaenogaster_acuta|CASENT0065562-D01|Toamasina
ATCTTATACTTTATATTTGCAATTTGATCTGGAATAATTGGATCTTCTATAAGGATAATTATTCGTCTTGAATTAGGATCTTGTAATTCTTTAATTAATAACGATCAAATTTATAATTCTTTAGTAACTAATCATGCCTTCATTATAATTTTTTTTATAGTTATACCTTTTATAATTGGGGGATTTGGAAATTTTTTAATTCCTTTAATATTAGGATCCCCGGATATAGCCTACCCTCGAATAAATAATATAAGATTTTGGTTACTCCCACCTTCCTTAATATTATTAATTTTTAGAAATTTTTTTAATAATGGAGTAGGTACTGGATGAACCCTTTACCCTCCATTAACATCTAACATTTATCATTCAGGACCTTCTATTGATATATCAATTTTTTCCTTACATATTGCAGGATTATCCTCAATTTTAGGTGCTATTAATTTTATTTCTACTATTTTAAATATACATCATGTAAATATTATAATAGAAAAAATCCCTCTATTAGTGTGATCAATTATAATTACAGCGATCCTTCTTTTACTTTCTCTCCCAGTTTTAGCAGGAGCTCTAACTATACTTTTAACAGATCGTAATCTAAATACAACTTTTTTTGACCCATCTGGAGGAGGTGACCCTATTTTATACCAACATCTATTTNNNNNNNNNNN
>ASAMF806-06|Aphaenogaster_acuta|CASENT0066845-D01|Toamasina
ATCTTATACTTTATATTTGCAATTTGATCTGGAATAATTGGATCTTCTATAAGGATAATTATTCGTCTTGAATTAGGATCTTGTAATTCTTTAATTAATAACGATCAAATTTATAATTCTTTAGTAACTAATCATGCCTTCATTATAATTTTTTTTATAGTTATACCTTTTATAATTGGAGGATTTGGAAATTTTTTAATTCCTTTAATATTAGGATCTCCGGATATAGCCTACCCTCGAATAAATAATATAAGATTTTGGTTACTTCCACCTTCCTTAATATTATTAATTTTTAGAAATTTTTTTAATAATGGAGTGGGTACTGGATGGACCCTTTACCCTCCATTAACATCTAACATTTCTCATTCAGGACCTTCTATTGATATATCAATTTTTTCCTTACATATTGCAGGGTTATCTTCAATTTTAGGTGCTATTAATTTTATTTCTACTATTTTAAATATACATCATGTAAATATTATAATAGAAAAAATCCCTCTATTAGTATGATCGATTATAATTACAGCTATCCTTCTTTTACTTTCTCTCCCAGTTTTAGCAGGAGCTCTGACTATACTTTTAACAGATCGTAATCTAAATACAACTTTTTTTGACCCATCTGGAGGGGGTGACCCTATTTTATACCAACATCTATTTNNNNNNNNNNN
>ASAMV235-06|Aphaenogaster_acuta|CASENT0066999-D01|Toamasina
ATTTTATNNTTTTTATTTGCAATTTGATCTGGTATAATTGGTTCTTCTATAAGAATAATCATTCGATTAGAATTAGGATCCTGTANTTCTTTAATCAATAATGATCAAATCTATAATACTTTAGTAACTAATCATGCTTTTATTATAATTTTTTTTATAGTTATACCCTTCATAATTGGAGGATTTGGTAATTTTTTAGTTCCCTTAATATTAGGGTCTCCTGATATAGCATACCCTCGTATAAATAATATAAGATTTTGATTACTTCCTCCATCTTTAATATTATTAATTTTTAGAAATTTTTTTAATAATGGAGTAGGTACTGGATGAACTCTTTACCCCCCATTAGCCTCCAACATTTCTCATTCAGGCCCTTCTATTGATATATCAATTTTTTCCTTACATATTGCAGGAATATCTTCAATTTTAGGAGCTATCAATTTTATTTCTACTATTTTAAATATACATCATAAAAATATTAGTATAGAAAAAATTCCTTTATTAGTCTGATCTATTATAATTACTGCTATCCTACTTTTACTTTCCCTCCCTGTCTTAGCAGGAGCAATTACTATACTTTTAACTGATCGTAATTTAAATACTACTTTTTTTGACCCTTCAGGAGGAGGAGATCCTATCTTATACCAACATTTANNNNNNNNNNNNNN
>ASAMX284-06|Aphaenogaster_acuta|CASENT0063309-D01|Toamasina
ATCTTATACTTTATATTTGCAATTTGATCTGGAATAATTGGATCTTCTATAAGGATAATTATTCGTCTTGAATTAGGATCTTGTAATTCTTTAATTAATAACGATCAAATTTATAATTCTTTAGTAACTAATCATGCCTTCATTATAATTTTTTTTATAGTTATACCTTTTATAATTGGAGGATTTGGAAATTTTTTAATTCCTTTAATATTAGGATCTCCGGATATAGCCTACCCTCGAATAAATAATATAAGATTTTGGTTACTTCCACCTTCCTTAATATTATTAATTTTTAGAAATTTTTTTAATAATGGAGTGGGTACTGGATGGACCCTTTACCCTCCATTAACATCTAACATTTCTCATTCAGGACCTTCTATTGATATATCAATTTTTTCCTTACATATTGCAGGGTTATCTTCAATTTTAGGTGCTATTAATTTTATTTCTACTATTTTAAATATACATCATGTAAATATTATAATAGAAAAAATCCCTCTATTAGTATGATCGATTATAATTACAGCTATCCTTCTTTTACTTTCTCTCCCAGTTTTAGCAGGAGCTCTGACTATACTTTTAACAGATCGTAATCTAAATACAACTTTTTTTGACCCATCTGGAGGGGGTGACCCTATTTTATACCAACATCTATTTNNNNNNNNNNN
>ASAMX449-06|Aphaenogaster_acuta|CASENT0067574-D01|Toamasina
ATTTTATATTTTTTATTTGCAATTTGATCTGGTATAATTGGTTCTTCTATAAGAATAATCATTCGATTAGAATTAGGATCCTGTAATTCTTTAATCAATAATGATCAAATCTATAATACTTTAGTAACTAATCATGCTTTTATTATAATTTTTTTTATAGTTATACCCTTCATAATTGGAGGATTTGGTAATTTTTTAGTTCCCTTAATATTAGGGTCTCCTGATATAGCATACCCTCGTATAAATAATATAAGATTTTGATTACTTCCTCCATCTTTAATATTATTAATTTTTAGAAATTTTTTTAATAATGGAGTAGGTACTGGATGAACTCTTTACCCCCCATTAGCCTCCAACATTTCTCATTCAGGCCCTTCTATTGATATATCAATTTTTTCCTTACATATTGCAGGAATATCTTCAATTTTAGGAGCTATCAATTTTATTTCTACTATTTTAAATATACATCATAAAAATATTAGTATAGAAAAAATTCCTTTATTAGTCTGATCTATTATAATTACTGCTATCCTACTTTTACTTTCCCTCCCTGTCTTAGCAGGAGCAATTACTATACTTTTAACTGATCGTAATTTAAATACTACTTTTTTTGACCCTTCAGGAGGAGGAGATCCTATCTTATACCAACATTTATTTNNNNNNNNNNN
>ASAMX471-06|Aphaenogaster_acuta|CASENT0067682-D01|Toamasina
ATTTTATATTTTTTATTTGCAATTTGATCTGGTATAATTGGTTCTTCTATAAGAATAATCATTCGATTAGAATTAGGATCCTGTAATTCTTTAATCAATAATGATCAAATCTATAATACTTTAGTAACTAATCATGCTTTTATTATAATTTTTTTTATAGTTATACCCTTCATAATTGGAGGATTTGGTAATTTTTTAGTTCCCTTAATATTAGGGTCTCCTGATATAGCATACCCTCGTATAAATAATATAAGATTTTGATTACTTCCTCCATCTTTAATATTATTAATTTTTAGAAATTTTTTTAATAATGGAGTAGGTACTGGATGAACTCTTTACCCCCCATTAGCCTCCAACATTTCTCATTCAGGCCCTTCTATTGATATATCAATTTTTTCCTTACATATTGCAGGAATATCTTCAATTTTAGGAGCTATCAATTTTATTTCTACTATTTTAAATATACATCATAAAAATATTAGTATAGAAAAAATTCCTTTATTAGTCTGATCTATTATAATTACTGCTATCCTACTTTTACTTTCCCTCCCTGTCTTAGCAGGAGCAATTACTATACTTTTAACTGATCGTAATTTAAATACTACTTTTTTTGACCCTTCAGGAGGAGGAGATCCTATCTTATACCAACATTTATTTNNNNNNNNNNN
>ASIMA005-08|Aphaenogaster_acuta|CASENT0006625|Toamasina
ATTTTATATTTTTTATTTGCAATTTGATCCGGAATAATTGGTTCCTCTATAAGAATAATTATCCGACTTGAGTTAGGATCCTGTAATTCTCTAATTAATAATGACCAAATCTATAATACTTTAGTAACTAACCATGCTTTTATTATAATTTTTTTTATAGTCATACCCTTCATAATTGGAGGATTTGGTAATTTTTTAATCCCATTAATATTAGGGTCTCCTGATATAGCATACCCCCGTATAAATAATATAAGATTTTGATTACTACCTCCCTCTTTAATATTATTAATTTTTAGAAACTTTTTTAATAATGGAGTAGGTACAGGATGAACCCTCTACCCACCATTAGCATCCAATATCTCCCATTCAGGACCCTCTATTGATATATCAATCTTTTCTTTACATATTGCAGGTATATCTTCAATTTTAGGAGCAATTAACTTTATTTCTACTATTTTAAATATACATCATAAAAATATTAGAATAGAAAAAATTCCTCTATTAGTATGATCTATTATAATTACTGCCATCCTACTCCTACTTTCCCTCCCAGTCTTAGCTGGAGCAATTACTATACTTCTAACTGATCGTAATCTAAATACTACCTTTTTTGACCCCTCTGGAGGGGGAGACCCTATCTTATATCAACATTTANNNNNNNNNNNNNN
>ASIMA136-08|Aphaenogaster_acuta|CASENT0175129|Toamasina
ATTTTATATTTTTTATTCGCAATTTGATCTGGAATAATTGGATCATCTATAAGAATAATTATTCGTCTTGAACTTGGTTCTTGTAATTCTTTAATTAACAATGATCAAATTTATAACACTTTAGTAACAAGTCATGCTTTTATTATAATTTTTTTTATAGTTATACCATTTATAATTGGAGGATTTGGAAACTTTTTAATTCCATTAATATTAGGATCTCCCGATATAGCCTATCCTCGTATAAATAATATAAGATTTTGATTACTTCCTCCTTCTTTAATATTATTAATTTTTAGAAATTTTTTTAATAATGGTGTTGGAACTGGTTGAACTCTTTATCCACCATTAGCCTCTAATATTTCCCATTCAGGTCCTTCTATTGATATATCAATCTTTTCCCTACATCTTGCTGGAATATCCTCAATTTTAGGAGCTATTAATTTTATTTCTACTATTTTAAATATACATCATATAAATATTAGTATAGAAAAAATTCCTTTATTAGTATGATCTATTATAATTACTGCTATCCTTCTTTTACTCTCCCTTCCAGTATTAGCTGGCGCAATTACAATACTTTTAACAGATCGTAATCTTAATACTACCTTTTTTGATCCTTCAGGAGGAGGAGATCCAATCCTATATCAACATCTTNNNNNNNNNNNNNN
>ASIMA187-08|Aphaenogaster_acuta|CASENT0495103|Toamasina
NNNNNNNNNNNNTTATTTGCATATTGATCTGGAATAATTGGATCATCTATAAGAATAATTATCCGTCTTGAACTTGGTTCTTGTAATTCTTTAATTAATAATGATCAGATTTATAATACTTTAGTAACAAGTCATGCTTTTATTATAATTTTTTTTATAGTTATACCTTTTATAATTGGGGGATTTGGAAACTTTTTAATTCCATTAATATTAGGATCTCCTGATATAGCCTACCCCCGTATAAACAATATAAGATTTTGATTACTTCCTCCTTCTTTAATATTATTAATTTTTAGAAATTTTTTTAATAATGGTGTTGGTACTGGCTGAACTCTTTATCCACCATTAGCCTCTAATATGTCCCATTCAGGTCCTTCTATTGATATATCAATCTTTTCCCTACATCTTGCTGGAATATCCTCAATTTTAGGAGCTATTAATTTCATTTCTACTATTTTAAATATACATCATATAAATATTAGAATAGAAAAAATTCCTTTATTAGTATGATCTATTATAATTACTGCCATCCTTCTTTTACTCTCTCTTCCAGTATTAGCTGGAGCAATTACTATACTTTTAACAGATCGAAATCTAAATACTACCTTTTTTGATCCTNNNNNNNNNNNNNNNNNNNNNNNNNNNNNNNNNNNNNNNNNNNNNNNNNN
>ASIMA065-08|Aphaenogaster_acuta|CASENT0100523|Toamasina
NNNNNNNNNNNNNNNNNNNNNNNNNNNNNNGGAATAGTTGGATCATCTATAAGAATAATTATTCGTCTTGAACTTGGTTCTTGTAATTCTTTAATTAACAATGATCAAATTTATAACACTTTAGTAACAAGTCATGCTTTTATTATAATTTTTTTTATAGTTATACCATTTATAATTGGAGGATTTGGAAACTTTTTAATTCCATTAATATTAGGATCTCCCGATATAGCCTACCCTCGTATAAATAATATAAGATTTTGATTACTTCCTCCTTCTTTAATGTTATTAATTTTTAGAAATTTTTTTAATAATGGTGTTGGAACTGGTTGAACTCTTTATCCACCATTAGCCTCTAATATTTCCCATTCAGGTCCTTCTATTGATATATCAATCTTTTCCCTACACCTTGCTGGAATATCCTCAATTTTAGGAGCTATTAATTTTATTTCTACTATTTTAAATATACATCATATAAATATTAGTATAGAAAAAATTCCTTTATTAGTATGATCTATTATAATTACTGCTACCCTTCTTTTACTCTCCCTTCCAGTATTAGCTGGCGCAATTACAATACTTTTAACAGATCGTAATCTTAATACTNCCTTTTTTNNNNNNNNNNNNNNNNNNNNNNNNNNNNNNNNNNNNNNNNNNNNNNNNNNNNNNNN
>ASAM3003-05|Aphaenogaster_sahafina|CASENT0059359-D01|Fianarantsoa
ATTTTATATTTTTTATTCGCAATTTGATCAGGAATAATTGGCTCCTCAATAAGTATAATTATTCGACTAGAACTAGGATCATGCGGATCTTTAATTAATAATGATCAAATCTATAATATATTAGTAACTAGCCATGCCTTTATTATAATTTTTTTCATAGTTATACCCTTTATAATTGGTGGATTTGGAAACTTTTTAATTCCTCTAATATTAGGGGCTCCAGATATAGCATACCCTCGTTTAAATAATATAAGATTTTGACTGCTCCCTCCTTCCTTATCTTTATTAATTTTTAGAAATTTCTTTAATAATGGAGTAGGAACTGGTTGAACTCTATATCCACCACTATCTTCAAATGCCTTCCATTCAGGGCCCTCTATTGATATATCAATTTTTTCCCTCCACTTAGCAGGGCTATCTTCAATTTTAGGAGCAATTAATTTTATCTCAACTATTATAAACATACATCATAAAAATATTACCCTAGAAAAAATTCCCTTACTAGCATGATCTATTTTAATTACAGCTATTTTACTTTTATTGTCCCTACCAGTTTTAGCAGGCGCAATTACAATACTTCTTACAGATCGTAACTNAAACACTACCTTTTTCGACCCCTCCGGGGGGGGAGACCCAATTTTATATCAACACTTATTTNNNNNNNNNNN
>ASAM3022-05|Aphaenogaster_sahafina|CASENT0060017-D01|Fianarantsoa
ATTTTATATTTTTTATTCGCAATTTGATCAGGAATAATTGGCTCCTCAATAAGTATAATTATTCGACTAGAACTAGGATCATGCGGATCTTTAATTAATAATGATCAAATCTATAATATATTAGTAACTAGCCATGCCTTTATTATAATTTTTTTCATAGTTATACCCTTTATAATTGGTGGATTTGGAAACTTTTTAATTCCTCTAATATTAGGGGCTCCAGATATAGCATACCCTCGTTTAAATAATATAAGATTTTGACTGCTCCCTCCTTCCTTATCTTTATTAATTTTTAGAAATTTCTTTAATAATGGAGTAGGAACTGGTTGAACTCTATATCCACCACTATCTTCAAATGCCTTCCATTCAGGGCCCTCTATTGATATATCAATTTTTTCCCTCCACTTAGCAGGGCTATCTTCAATTTTAGGAGCAATTAATTTTATCTCAACTATTATAAACATACATCATAAAAATATTACCCTAGAAAAAATTCCCTTACTAGCATGATCTATTTTAATTACAGCTATTTTACTTTTATTGTCCCTACCAGTTTTAGCAGGCGCAATTACAATACTTCTTACAGATCGTAACTTAAACACTACCTTTTTCGACCCCTCCGGGGGGGGAGACCCAATTTTATATCAACACTTATTTNNNNNNNNNNN
>ASAM3023-05|Aphaenogaster_sahafina|CASENT0060018-D01|Fianarantsoa
ATTTTATATTTTTTATTCGCAATTTGATCAGGAATAATTGGCTCCTCAATAAGTATAATTATTCGACTAGAACTAGGATCATGCGGATCTTTAATTAATAATGATCAAATCTATAATATATTAGTAACTAGCCATGCCTTTATTATAATTTTTTTCATAGTTATACCCTTTATAATTGGTGGATTTGGAAACTTTTTAATTCCTCTAATATTAGGGGCTCCAGATATAGCATACCCTCGTTTAAATAATATAAGATTTTGACTGCTCCCTCCTTCCTTATCTTTATTAATTTTTAGAAATTTCTTTAATAATGGAGTAGGAACTGGTTGAACTCTATATCCACCACTATCTTCAAATGCCTTCCATTCAGGGCCCTCTATTGATATATCAATTTTTTCCCTCCACTTAGCAGGGCTATCTTCAATTTTAGGAGCAATTAATTTTATCTCAACTATTATAAACATACATCATAAAAATATTACCCTAGAAAAAATTCCCTTACTAGCATGATCTATTTTAATTACAGCTATTTTACTTTTATTGTCCCTACCAGTTTTAGCAGGCGCAATTACAATACTTCTTACAGATCGTAACTTAAACACTACCTTTTTCGACCCCTCCGGGGGGGGAGACCCAATTTTATATCAACACTTATTTNNNNNNNNNNN
>ASIMA112-08|Aphaenogaster_sahafina|CASENT0132231|Toamasina
ATTTTATATTTTTTATTCGCAATTTGATCTGGAATAGTCGGATCCTCTATAAGTATAATTATTCGACTAGAACTAGGATCATGTGGATCTTTAATTAATAATGATCAAATCTATAATATATTAGTAACTAGCCATGCCTTTATTATAATTTTTTTTATAGTTATACCCTTCATAATTGGTGGATTTGGAAACTTTTTAGTTCCTCTAATATTAGGGGCCCCAGATATAGCATACCCTCGTTTGAATAATATAAGATTTTGACTTCTCCCCCCCTCCATATCTTTATTAATTTTTAGAAATTTCTTTAATAATGGAGTAGGAACTGGCTGAACCCTATACCCCCCACTAGCTTCAAATACCTTCCATTCAGGACCCTCTATTGATATATCAATTTTTTCCCTCCACTTAGCAGGAATATCCTCAATTTTAGGGGCAATTAACTTTATCTCAACTATTATAAACATACACCATAAAAATATTACCATAGAAAAAATCCCCCTATTGGTATGATCTATTTTAATTACAGCTATTTTACTTTTATTATCTCTTCCAGTCTTAGCAGGAGCAATCACAATACTTCTCACAGACCGTAACTTAAATACTACTTTCTTCGACCCCTCCGGAGGAGGGGACCCAATTTTATATCAACACTTANNNNNNNNNNNNNN
>ASIMA113-08|Aphaenogaster_sahafina|CASENT0132239|Toamasina
ATTTTATATTTTTTATTCGCAATTTGATCTGGAATAGTCGGATCCTCTATAAGTATAATTATTCGACTAGAACTAGGATCATGTGGATCTTTAATTAATAATGATCAAATCTATAATATATTAGTAACTAGCCATGCCTTTATTATAATTTTTTTTATAGTTATACCCTTCATAATTGGTGGATTTGGAAACTTTTTAGTTCCTCTAATATTAGGGGCCCCAGATATAGCATACCCTCGTTTGAATAATATAAGATTTTGACTTCTCCCCCCCTCCATATCTTTATTAATTTTTAGAAATTTCTTTAATAATGGAGTAGGAACTGGCTGAACCCTATACCCCCCACTAGCTTCAAATACCTTCCATTCAGGACCCTCTATTGATATATCAATTTTTTCCCTCCACTTAGCAGGAATATCCTCAATTTTAGGGGCAATTAACTTTATCTCAACTATTATAAACATACACCATAAAAATATTACCATAGAAAAAATCCCCCTATTGGTATGATCTATTTTAATTACAGCTATTTTACTTTTATTATCTCTTCCAGTCTTAGCAGGAGCAATCACAATACTTCTCACAGACCGTAACTTAAATACTACTTTCTTCGACCCCTCCGGAGGAGGGNNNNNNNNNNNNNNNNNNNNNNNNNNNNNNNNNNNNNN
>ASIMA123-08|Aphaenogaster_sahafina|CASENT0134559|Toamasina
ATTTTATATTTTTTATTTGCAATTTGATCCGGAATAATTGGATCCTCTATAAGCATAATTATTCGTCTAGAATTAGGTTCATGCGGTTCTTTAATTAACAATAACCAAATTTACAATATATTAGTAACTAGTCATGCCCTTATTATAATTTTCTTTATAGTTATGCCATTTATAATTGGTGGATTTGGAAATTTCTTAGTACCACTAATATTAGGATCTCCAGATATGGCCTTTCCTCGAATAAATAATATAAGATTTTGACTACTCCCCCCCTCTTTATTATTACTAATTTTTAGAAATTTCTTTAATAATGGGGTAGGAACTGGCTGAACCCTCTATCCTCCTCTAACCTCCAATGTTTTTCATGCAGGATTTTCTGTTGATATATCAATTTTTTCTCTTCATTTAGCTGGAATTTCCTCAATTTTAGGGGCAATTAACTTTATCTCAACTATTATAAATATGCATCACATTAATATTAGAATAGAAAAGATTCCTTTATTAGTATGATCCATTTTAATTACAGCAATCTTACTTTTATTATCCCTCCCAGTTCTAGCTGGCGCAATTACTATATTACTCACTGACCGTAACTTAAATACTACTTTTTTTGACCCGGCAGGAGGGGGGNNNNNNNNNNNNNNNNNNNNNNNNNNNNNNNNNNNNNN
>ASIMA045-08|Aphaenogaster_sahafina|CASENT0060152|Fianarantsoa
NNNNNNNNNTTTTTATTCGCAATTTGATCAGGAATAATTGGCTCCTCAATAAGTATAATTATTCGACTAGAACTAGGATCATGCGGATCTTTAATTAATAATGATCAAATCTATAATATATTAGTAACTAGCCATGCCTTTATTATAATTTTTTTCATAGTTATACCCTTTATAATTGGTGGATTTGGAAACTTTTTAATTCCTCTAATATTAGGGGCTCCAGATATAGCATACCCTCGTTTAAATAATATAAGATTTTGACTGCTCCCTCCTTCCTTATCTTTATTAATTTTTAGAAATTTCTTTAATAATGGAGTAGGAACTGGTTGAACTCTATATCCACCACTATCTTCAAATGCCTTCCATTCAGGGCCCTCTATTGATATATCAATTTTTTCCCTCCACTTAGCAGGGCTATCTTCAATTTTAGGAGCAATTAATTTTATCTCAACTATTATAAACATACATCATAAAAATATTACCCTAGAAAAAATTCCCTTACTAGCATGATCTATTTTAATTACAGCTATTTTACTTTTATTGTCCCTACCAGTTTTAGCAGGCGCAATTACAATACTTCTTACAGATCGTAACTTAAACACTACCTTTTTCGACCCNTCCGGGGGGGGAGACCCAATTTTATATCANCACTTANNNNNNNNNNNNNN
>ASANQ493-09|Aphaenogaster_sahafina|CASENT0012696-D01|Toamasina
NNNNNNNNNNNNNNNNNNNNNNNNNGATCCGGTATAATTGGATCTTCTATAAGAATAATCATTCGCCTTGAATTAGGCTCATGTGGCTCCTTAATTAATAATGATCAAATTTATAATACCTTAGTAACTAACCATGCCTTTATTATAATTTTTTTTATAGTCATACCATTTATAATTGGAGGATTTGGAAATTTTTTAGTCCCTCTAATATTAGGATCTCCTGATATAGCATACCCTCGTATAAATAACATAAGTTTTTGATTACTACCCCCTTCTTTAACCTTACTAATTTTTAGAAATTTCTTTAATAATGGAGTAGGAACAGGATGAACAATTTACCCCCCACTATCTTCAAATATTTTTCATTCTGGTCCTTCTATTGACATATCAATTTTTTCTCTCCATCTTGCAGGAATATCTTCAATTTTAGGAGCAATCAATTTTATCTCAACCATTATAAATATACATCATAAAAATATTACTATAGACAAAATTCCCTTACTAGTATGATCTATTATAATTACAGCAATCTTACTTTTATTGTCCCTCCCAGTTTTAGCAGGCGCAATTACAATACTTCTTACTGATCGTAACTTAAACACTACTTTTTTTGACCCATCAGGTGGAGGAGATCCAATTTTATACCAACATCTATTTNNNNNNNNNNN
>ASANQ609-09|Aphaenogaster_sahafina|CASENT0060039-D01|Fianarantsoa
ATTTTATATTTTTTATTCGCAATTTGATCAGGAATAATTGGCTCCTCAATAAGTATAATTATTCGACTAGAACTAGGATCATGCGGATCTTTAATTAATAATGATCAAATCTATAATATATTAGTAACTAGCCATGCCTTTATTATAATTTTTTTCATAGTTATACCCTTTATAATTGGTGGATTTGGAAACTTTTTAATTCCTCTAATATTAGGGGCTCCAGATATAGCATACCCTCGTTTAAATAATATAAGATTTTGACTGCTCCCTCCTTCCTTATCTTTATTAATTTTTAGAAATTTCTTTAATAATGGAGTAGGAACTGGTTGAACTCTATATCCACCACTATCTTCAAATGCCTTCCATTCAGGGCCCTCTATTGATATATCAATTTTTTCCCTCCACTTAGCAGGGCTATCTTCAATTTTAGGAGCAATTAATTTTATCTCAACTATTATAAACATACATCATAAAAATATTACCCTAGAAAAAATTCCCTTACTAGCATGATCTATTTTAATTACAGCTATTTTACTTTTATTGTCCCTACCAGTTTTAGCAGGCGCAATTACAATACTTCTTACAGATCGTAACTTAAACACTACCTTTTTCGACCCCTCCGGGGGGGGAGACCCAATTTTATATCAACACTTATTTNNNNNNNNNNN
>ASANQ618-09|Aphaenogaster_sahafina|CASENT0067120-D03|Toamasina
ATTTTATACTTTTTATTTGCAATTTGATCCGGTATAATTGGATCTTCTATAAGAATAATCATTCGCCTTGAATTAGGCTCATGTGGCTCCTTAATTAATAATGATCAAATTTATAATACCTTAGTAACTAACCATGCCTTTATTATAATTTTTTTTATAGTCATACCATTTATAATTGGAGGATTTGGAAATTTTTTAGTCCCTCTAATATTAGGATCTCCTGATATAGCATACCCTCGTATAAATAACATAAGTTTTTGATTACTACCCCCTTCTTTAACCTTACTAATTTTTAGAAATTTCTTTAATAATGGAGTAGGAACAGGATGAACAATTTACCCCCCACTATCTTCAAATATTTTTCATTCTGGTCCTTCTATTGACATATCAATTTTTTCTCTCCATCTTGCAGGAATATCTTCAATTTTAGGAGCAATCAATTTTATCTCAACCATTATAAATATACATCATAAAAATATTACTATAGACAAAATTCCCTTACTAGTATGATCTATTATAATTACAGCAATCTTACTTTTATTATCCCTCCCAGTTTTAGCAGGCGCAATTACAATACTTCTTACTGATCGTAACTTAAACACTACTTTTTTTGACCCATCAGGTGGAGGAGATCCAATTTTATACCAACATCTATTTNNNNNNNNNNN
>ASANQ619-09|Aphaenogaster_sahafina|CASENT0067121-D03|Toamasina
NNNNNNNNNNNNNNNNNNNNNNNNNNNNNNNNNNNNNNNNNNNNNNNNNNNNNNNNNNNNNNNNNNNNNNNNNNNNNNNNNNNNNNNNNNNNNNNNNNNNNNNNNNNNNNNNNNNNNNNNNNNNNNNNNNNNNNNNNNTTTATTATAATTTTTTTTATAGTCATACCATTTATAATTGGAGGATTTGGAAATTTTTTAGTCCCTCTAATATTAGGATCTCCTGATATAGCATACCCTCGTATAAATAACATAAGTTTTTGATTACTACCCCCTTCTTTAACCTTACTAATTTTTAGAAATTTCTTTAATAATGGAGTAGGAACAGGATGAACAATTTACCCCCCACTATCTTCAAATATTTTTCATTCTGGTCCTTCTATTGACATATCAATTTTTTCTCTCCATCTTGCAGGAATATCTTCAATTTTAGGAGCAATCAATTTTATCTCAACCATTATAAATATACATCATAAAAATATTACTATAGACAAAATTCCCTTACTAGTATGATCTATTATAATTACAGCAATCTTACTTTTATTGTCCCTCCCAGTTTTAGCAGGCGCAATTACAATACTTCTTACTGATCGTAACTTAAACACTACTTTTTTTGACCCATCAGGTGGAGGAGATCCAATTTTATACCAACATCTATTTNNNNNNNNNNN
>ASANQ620-09|Aphaenogaster_sahafina|CASENT0067122-D02|Toamasina
ATTTTATACTTTTTATTTGCAATTTGATCCGGTATAATTGGATCTTCTATAAGAATAATCATTCGCCTTGAATTAGGCTCATGTGGCTCCTTAATTAATAATGATCAAATTTATAATACCTTAGTAACTAACCATGCCTTTATTATAATTTTTTTTATAGTCATACCATTTATAATTGGAGGATTTGGAAATTTTTTAGTCCCTCTAATATTAGGATCTCCTGATATAGCATACCCTCGTATAAATAACATAAGTTTTTGATTACTACCCCCTTCTTTAACCTTACTAATTTTTAGAAATTTCTTTAATAATGGAGTAGGAACAGGATGAACAATTTACCCCCCACTATCTTCAAATATTTTTCATTCTGGTCCTTCTATTGACATATCAATTTTTTCTCTCCATCTTGCAGGAATATCTTCAATTTTAGGAGCAATCAATTTTATCTCAACCATTATAAATATACATCATAAAAATATTACTATAGACAAAATTCCCTTACTAGTATGATCTATTATAATTACAGCAATCTTACTTTTATTATCCCTCCCAGTTTTAGCAGGCGCAATTACAATACTTCTTACTGATCGTAACTTAAACACTACTTTTTTTGACCCATCAGGTGGAGGAGATCCAATTTTATACCAACATCTATTTNNNNNNNNNNN
>ASANQ621-09|Aphaenogaster_sahafina|CASENT0067123-D02|Toamasina
ATTTTATACTTTTTATTTGCAATTTGATCCGGTATAATTGGATCTTCTATAAGAATAATCATTCGCCTTGAATTAGGCTCATGTGGCTCCTTAATTAATAATGATCAAATTTATAATACCTTAGTAACTAACCATGCCTTTATTATAATTTTTTTTATAGTCATACCATTTATAATTGGAGGATTTGGAAATTTTTTAGTCCCTCTAATATTAGGATCTCCTGATATAGCATACCCTCGTATAAATAACATAAGTTTTTGATTACTACCCCCTTCTTTAACCTTACTAATTTTTAGAAATTTCTTTAATAATGGAGTAGGAACAGGATGAACAATTTACCCCCCACTATCTTCAAATATTTTTCATTCTGGTCCTTCTATTGACATATCAATTTTTTCTCTCCATCTTGCAGGAATATCTTCAATTTTAGGAGCAATCAATTTTATCTCAACCATTATAAATATACATCATAAAAATATTACTATAGACAAAATTCCCTTACTAGTATGATCTATTATAATTACAGCAATCTTACTTTTATTGTCCCTCCCAGTTTTAGCAGGCGCAATTACAATACTTCTTACTGATCGTAACTTAAACACTACTTTTTTTGACCCATCAGGTGGAGGAGATCCAATTTTATACCAACATCTATTTNNNNNNNNNNN
>ASANQ622-09|Aphaenogaster_sahafina|CASENT0067124-D02|Toamasina
ATTTTATACTTTTTATTTGCAATTTGATCCGGTATAATTGGATCTTCTATAAGAATAATCATTCGCCTTGAATTAGGCTCATGTGGCTCCTTAATTAATAATGATCAAATTTATAATACCTTAGTAACTAACCATGCCTTTATTATAATTTTTTTTATAGTCATACCATTTATAATTGGAGGATTTGGAAATTTTTTAGTCCCTCTAATATTAGGATCTCCTGATATAGCATACCCTCGTATAAATAACATAAGTTTTTGATTACTACCCCCTTCTTTAACCTTACTAATTTTTAGAAATTTCTTTAATAATGGAGTAGGAACAGGATGAACAATTTACCCCCCACTATCTTCAAATATTTTTCATTCTGGTCCTTCTATTGACATATCAATTTTTTCTCTCCATCTTGCAGGAATATCTTCAATTTTAGGAGCAATCAATTTTATCTCAACCATTATAAATATACATCATAAAAATATTACTATAGACAAAATTCCCTTACTAGTATGATCTATTATAATTACAGCAATCTTACTTTTATTATCCCTCCCAGTTTTAGCAGGCGCAATTACAATACTTCTTACTGATCGTAACTTAAACACTACTTTTTTTGACCCATCAGGTGGAGGAGATCCAATTTTATACCAACATCTATTTNNNNNNNNNNN
>ASANQ624-09|Aphaenogaster_sahafina|CASENT0067487-D02|Toamasina
ATTTTATACTTTTTATTTGCAATTTGATCCGGTATAATTGGATCTTCTATAAGAATAATCATTCGCCTTGAATTAGGCTCATGTGGCTCCTTAATTAATAATGATCAAATTTATAATACCTTAGTAACTAACCATGCCTTTATTATAATTTTTTTTATAGTCATACCATTTATAATTGGAGGATTTGGAAATTTTTTAGTCCCTCTAATATTAGGATCTCCTGATATAGCATACCCTCGTATAAATAACATAAGTTTTTGATTACTACCCCCTTCTTTAACCTTACTAATTTTTAGAAATTTCTTTAATAATGGAGTAGGAACAGGATGAACAATTTACCCCCCACTATCTTCAAATATTTTTCATTCTGGTCCTTCTATTGACATATCAATTTTTTCTCTCCATCTTGCAGGAATATCTTCAATTTTAGGAGCAATCAATTTTATCTCAACCATTATAAATATACATCATAAAAATATTACTATAGACAAAATTCCCTTACTAGTATGATCTATTATAATTACAGCAATCTTACTTTTATTATCCCTCCCAGTTTTAGCAGGCGCAATTACAATACTTCTTACTGATCGTAACTTAAACACTACTTTTTTTGACCCATCAGGTGGAGGAGATCCAATTTTATACCAACATCTATTTNNNNNNNNNNN
>ASANQ738-09|Aphaenogaster_sahafina|CASENT0132230-D01|Toamasina
ATTTTATATTTTTTATTCGCAATTTGATCTGGAATAGTCGGATCCTCTATAAGTATAATTATTCGACTAGAACTAGGATCATGTGGATCTTTAATTAATAATGATCAAATCTATAATATATTAGTAACTAGCCATGCCTTTATTATAATTTTTTTTATAGTTATACCCTTCATAATTGGTGGATTTGGAAACTTTTTAGTTCCTCTAATATTAGGGGCCCCAGATATAGCATACCCTCGTTTGAATAATATAAGATTTTGACTTCTCCCCCCCTCCATATCTTTATTAATTTTTAGAAATTTCTTTAATAATGGAGTAGGAACTGGCTGAACCCTATACCCCCCACTAGCTTCAAATACCTTCCATTCAGGACCCTCTATTGATATATCAATTTTTTCCCTCCACTTAGCAGGAATATCCTCAATTTTAGGGGCAATTAACTTTATCTCAACTATTATAAACATACACCATAAAAATATTACCATAGAAAAAATCCCCCTATTGGTATGATCTATTTTAATTACAGCTATTTTACTTTTATTATCTCTTCCAGTCTTAGCAGGAGCAATCACAATACTTCTCACAGACCGTAACTTAAATACTACTTTCTTCGACCCCTCCGGAGGAGGGGACCCAATTTTATATCAACACTTATTTNNNNNNNNNNN
>ASANQ739-09|Aphaenogaster_sahafina|CASENT0132233-D01|Toamasina
ATTTTATATTTTTTATTCGCAATTTGATCCGGAATAGTCGGATCCTCTATAAGTATAATTATTCGACTAGAACTAGGATCATGTGGATCTTTAATTAATAATGATCAAATCTATAATATATTAGTAACTAGCCATGCCTTTATTATAATTTTTTTTATAGTTATACCCTTCATAATTGGTGGATTTGGAAACTTTTTAGTTCCTCTAATATTAGGGGCCCCAGATATAGCATACCCTCGTTTGAATAATATAAGATTTTGACTTCTCCCCCCCTCCATATCTTTATTAATTTTTAGAAATTTCTTTAATAATGGAGTAGGAACTGGCTGAACCCTATACCCCCCACTAGCTTCAAATACCTTCCATTCAGGACCCTCTATTGATATATCAATTTTTTCCCTCCACTTAGCAGGAATATCCTCAATTTTAGGGGCAATTAACTTTATCTCAACTATTATAAACATACACCATAAAAATATTACCATAGAAAAAATCCCCCTATTGGTATGATCTATTTTAATTACAGCTATTTTACTTTTATTATCTCTTCCAGTCTTAGCAGGAGCAATCACAATACTTCTCACAGACCGTAACTTAAATACTACTTTCTTCGACCCCTCCGGAGGAGGGGACCCAATTTTATATCAACACTTATTTNNNNNNNNNNN
>ASANR502-09|Aphaenogaster_sahafina|CASENT0012695-D02|Toamasina
ATTTTATATTTTTTATTCGCAATTTGATCTGGAATAGTCGGATCCTCTATAAGTATAATTATTCGACTAGAACTAGGATCATGTGGATCTTTAATTAATAATGATCAAATCTATAATATATTAGTAACTAGCCATGCCTTTATTATAATTTTTTTTATAGTTATACCCTTCATAATTGGTGGATTTGGAAACTTTTTAGTTCCTCTAATATTAGGGGCCCCAGATATAGCATACCCTCGTTTGAATAATATAAGATTTTGACTTCTCCCCCCCTCCATATCTTTATTAATTTTTAGAAATTTCTTTAATAATGGAGTAGGAACTGGCTGAACCCTATACCCCCCACTAGCTTCAAATACCTTCCATTCAGGACCCTCTATTGATATATCAATTTTTTCCCTCCACTTAGCAGGAATATCCTCAATTTTAGGGGCAATTAACTTTATCTCAACTATTATAAACATACACCATAAAAATATTACCATAGAAAAAATCCCCCTATTGGTATGATCTATTTTAATTACAGCTATTTTACTTTTATTATCTCTTCCAGTCTTAGCAGGAGCAATCACAATACTTCTCACAGACCGTAACTTAAATACTACTTTCTTCGACCCCTCCGGAGGAGGGGACCCAATTTTATATCAACACTTATTTNNNNNNNNNNN
